# Supplementary material for: N 4-(3-Bromo­phen­yl)quinazoline-4,6-diamine
Source: Acta Crystallogr Sect E Struct Rep Online. 2010 Jan 27;66(Pt 2):o447. doi: 10.1107/S1600536810002631 (PMC2979868; doi:10.1107/S1600536810002631)
Supplement: Supplementary file 2 [file e-66-0o447-Isup2.hkl]

# 
# h,k,l, Fc-squared, Fo-squared, sigma(Fo-squared) and status flag 
# 
data_I
_shelx_title ' R91113F1 in P-1' 
_shelx_refln_list_code          4 
_shelx_F_calc_maximum      179.90 
_exptl_crystal_F_000       632.00 
_reflns_d_resolution_high  0.7597 
 
loop_ 
 _symmetry_equiv_pos_as_xyz 
 'x, y, z' 
 '-x, -y, -z' 
 
_cell_length_a     7.5579 
_cell_length_b    11.7428 
_cell_length_c    15.5541 
_cell_angle_alpha 110.241 
_cell_angle_beta   96.790 
_cell_angle_gamma  96.753 
 
_shelx_F_squared_multiplier     1.000 
 
loop_ 
 _refln_index_h 
 _refln_index_k 
 _refln_index_l 
 _refln_F_squared_calc 
 _refln_F_squared_meas 
 _refln_F_squared_sigma 
 _refln_observed_status 
   1   0   0      202.27      205.81      5.59 o 
   2   0   0      614.79      516.94     14.22 o 
   4   0   0      116.67      111.44      7.16 o 
   5   0   0     3089.31     2966.85    127.02 o 
   6   0   0     1093.31     1080.03     49.38 o 
   7   0   0       27.68       33.35     22.97 o 
   8   0   0      226.58      228.92     32.24 o 
   9   0   0      171.86      168.92    139.05 o 
  -9   1   0      133.92      201.74    138.96 o 
  -8   1   0     1874.19     1972.50    118.66 o 
  -7   1   0        4.69       19.21     13.08 o 
  -6   1   0      877.68      751.65     22.48 o 
  -5   1   0     1459.27     1436.56     30.29 o 
  -4   1   0      672.68      780.71     14.19 o 
  -3   1   0     1378.57     1249.75     31.22 o 
  -2   1   0      378.82      378.59      8.44 o 
  -1   1   0     6255.23     6349.11     38.06 o 
   0   1   0      423.94      371.76     18.27 o 
   1   1   0       31.96       40.29      4.22 o 
   2   1   0      528.13      627.34     18.42 o 
   3   1   0      326.67      424.24     10.51 o 
   4   1   0      742.59      710.44     19.87 o 
   5   1   0     1487.37     1384.68     49.70 o 
   6   1   0     3910.64     4263.91    126.22 o 
   7   1   0      183.69      186.68     50.92 o 
   8   1   0        2.34       21.20     23.62 o 
   9   1   0       34.16       14.87     16.18 o 
  -9   2   0       27.09       41.92     31.27 o 
  -8   2   0     1323.45     1416.55     69.80 o 
  -7   2   0       14.07       15.40      4.62 o 
  -6   2   0        0.58        5.19      4.48 o 
  -5   2   0       10.39       19.55      4.83 o 
  -4   2   0     1749.38     1643.62     25.74 o 
  -3   2   0     4610.06     4056.63     33.98 o 
  -2   2   0    20012.45    21322.29    224.01 o 
   0   2   0     3709.29     3473.77     33.86 o 
   1   2   0     3969.66     3619.01     52.40 o 
   2   2   0      196.74      204.42     11.70 o 
   3   2   0     2414.72     2347.82    124.39 o 
   4   2   0     1529.19     1566.04     55.32 o 
   5   2   0       13.51       20.77      6.65 o 
   6   2   0      129.93      155.79     59.73 o 
   7   2   0      259.02      300.99     36.13 o 
   8   2   0      194.73      105.44     35.53 o 
   9   2   0      136.11       66.52     28.01 o 
  -9   3   0       27.80       44.98     43.68 o 
  -8   3   0      149.00       81.27     44.53 o 
  -7   3   0       27.00       45.29     11.29 o 
  -6   3   0      640.04      548.40     14.99 o 
  -5   3   0     1407.71     1426.72     26.49 o 
  -4   3   0      298.75      373.48      8.18 o 
  -3   3   0      119.01      166.41      5.73 o 
  -2   3   0     6705.44     6488.64    114.39 o 
  -1   3   0     7367.02     7161.94     57.20 o 
   0   3   0       37.23       50.43      6.11 o 
   1   3   0      354.00      341.68     10.38 o 
   2   3   0     2976.75     2702.67     50.81 o 
   3   3   0     8705.27     8037.49    134.94 o 
   4   3   0     8996.77     8957.84    536.84 o 
   5   3   0     1034.65      974.86     69.88 o 
   6   3   0      237.76      249.70     86.83 o 
   7   3   0      240.14      223.58     66.32 o 
   8   3   0      224.36      151.77     60.34 o 
   9   3   0      477.46      423.96     60.17 o 
  -9   4   0      114.89      138.91     75.92 o 
  -8   4   0       70.02       39.24     35.27 o 
  -7   4   0      625.17      512.63     23.22 o 
  -6   4   0     1360.94     1347.66     65.28 o 
  -5   4   0     1211.22     1236.69     60.80 o 
  -4   4   0     5404.89     5006.77    104.09 o 
  -3   4   0       58.67      105.30      6.00 o 
  -2   4   0     6782.95     6436.96     95.19 o 
  -1   4   0      433.39      427.68      9.67 o 
   0   4   0     1670.13     1611.57     19.93 o 
   1   4   0     1033.39      971.46     19.71 o 
   2   4   0      518.26      588.86     27.97 o 
   3   4   0     1394.46     1341.02     76.46 o 
   4   4   0     3167.69     3101.11     88.20 o 
   5   4   0      129.94      148.89     13.00 o 
   6   4   0      290.40      215.75     96.41 o 
   7   4   0       51.94       68.51     33.81 o 
   8   4   0        1.45       28.67     20.07 o 
  -9   5   0       68.84       40.02     51.50 o 
  -8   5   0       44.59       43.77     30.72 o 
  -7   5   0       85.19       33.18     18.15 o 
  -6   5   0        0.02        7.48      4.48 o 
  -5   5   0      728.18      747.82     17.13 o 
  -4   5   0     3982.65     3877.39    113.54 o 
  -3   5   0      697.64      591.10     14.58 o 
  -2   5   0       85.64       77.69      7.75 o 
  -1   5   0      399.78      370.10     13.37 o 
   0   5   0      591.82      510.10     23.05 o 
   1   5   0     7428.49     7095.75    366.10 o 
   2   5   0     5698.64     5392.21    144.85 o 
   3   5   0       15.11       34.01     10.47 o 
   4   5   0      110.04      101.71     21.58 o 
   5   5   0      585.74      546.93    156.67 o 
   6   5   0      407.80      407.45    159.10 o 
   7   5   0      837.22      750.31     74.18 o 
   8   5   0       44.93       43.57     16.96 o 
  -9   6   0       35.03       25.97     24.24 o 
  -8   6   0      142.53      221.51    122.43 o 
  -7   6   0      806.75      980.93     49.08 o 
  -6   6   0     1278.61     1461.17     57.01 o 
  -5   6   0      223.30      196.86     23.27 o 
  -4   6   0      543.80      496.32     20.45 o 
  -3   6   0      587.29      545.61     16.28 o 
  -2   6   0      331.11      313.98     11.35 o 
  -1   6   0       16.19       10.23      6.90 o 
   0   6   0      127.05      131.13     37.74 o 
   1   6   0     4349.15     4072.01    108.14 o 
   2   6   0     2279.90     2187.28     47.99 o 
   3   6   0     3668.29     3917.87    118.25 o 
   4   6   0     1638.66     1520.63    102.05 o 
   5   6   0      130.16      137.07     57.92 o 
   6   6   0      566.27      461.15    181.91 o 
   7   6   0      959.27     1029.44     67.58 o 
   8   6   0      175.32      147.47     63.19 o 
  -9   7   0        7.62       24.18     32.68 o 
  -8   7   0       94.37       73.13     69.49 o 
  -7   7   0      986.70     1037.97     34.01 o 
  -6   7   0      346.65      457.29     29.58 o 
  -5   7   0       95.24      119.75     42.61 o 
  -4   7   0      203.02      196.07      9.99 o 
  -3   7   0       25.87       34.00      8.61 o 
  -2   7   0     2295.89     2282.67     90.96 o 
  -1   7   0     4429.98     4048.51     79.34 o 
   0   7   0     2846.31     2953.67     94.34 o 
   1   7   0      109.80      155.51     36.45 o 
   2   7   0        6.88       10.08     10.94 o 
   3   7   0      119.33      104.51     27.29 o 
   4   7   0      467.50      532.20     44.07 o 
   5   7   0      213.59      189.85     63.80 o 
   6   7   0        3.02       34.53     27.21 o 
   7   7   0      308.07      273.96     91.86 o 
  -8   8   0       10.42       -3.72     20.88 o 
  -7   8   0      164.41      131.03     51.56 o 
  -6   8   0      845.09      812.51     50.84 o 
  -5   8   0      315.77      337.00     31.40 o 
  -4   8   0       36.16       35.32     16.22 o 
  -3   8   0      566.83      538.94     28.71 o 
  -2   8   0      859.43      756.80     29.63 o 
  -1   8   0     1538.61     1632.79     59.25 o 
   0   8   0      914.84      877.29     34.08 o 
   1   8   0     1328.63     1399.57     55.95 o 
   2   8   0       76.59       72.88     20.25 o 
   3   8   0       16.75        6.04     11.07 o 
   4   8   0     1428.18     1339.73     98.11 o 
   5   8   0     1994.26     1979.21    108.30 o 
   6   8   0      331.81      240.32     96.34 o 
   7   8   0        0.13       36.41     26.21 o 
  -8   9   0      291.51      311.97     34.16 o 
  -7   9   0        4.21        4.06     17.07 o 
  -6   9   0       13.66       -3.06     18.10 o 
  -5   9   0      238.83      206.99     93.49 o 
  -4   9   0     2317.04     2434.75     80.23 o 
  -3   9   0      194.12      210.12     35.06 o 
  -2   9   0     2294.54     2334.49     73.75 o 
  -1   9   0      920.20      988.97     49.34 o 
   0   9   0     2137.34     2288.54     83.42 o 
   1   9   0      384.78      412.88     39.31 o 
   2   9   0       71.04       73.45     20.27 o 
   3   9   0      165.34      132.68     29.70 o 
   4   9   0      285.90      233.44    122.01 o 
   5   9   0     1399.59     1428.88    211.94 o 
   6   9   0      185.17      153.02     82.28 o 
  -8  10   0      505.91      560.97     44.13 o 
  -7  10   0       27.35       16.53     27.91 o 
  -6  10   0       60.22       45.14     34.69 o 
  -5  10   0       73.23       33.24     31.12 o 
  -4  10   0       25.58       36.14     28.60 o 
  -3  10   0     1499.92     1477.22     85.73 o 
  -2  10   0       55.09       63.61     18.36 o 
  -1  10   0       32.94       26.36     18.86 o 
   0  10   0       32.22       38.85     27.58 o 
   1  10   0        4.61        4.68     13.71 o 
   2  10   0     1936.85     1935.67    142.02 o 
   3  10   0     1144.21     1186.38     54.83 o 
   4  10   0       25.25       32.02     24.85 o 
   5  10   0       26.83       25.48     29.78 o 
  -7  11   0        0.28       17.73      9.84 o 
  -6  11   0      348.35      369.60    120.92 o 
  -5  11   0      555.90      586.05    105.39 o 
  -4  11   0      146.21      103.66     55.74 o 
  -3  11   0      945.40      927.27     56.49 o 
  -2  11   0      363.39      329.93     31.97 o 
  -1  11   0      180.78      173.35     58.73 o 
   0  11   0        0.48        2.71     12.76 o 
   1  11   0       27.08       13.67     17.09 o 
   2  11   0      181.47      202.83     60.39 o 
   3  11   0     1162.47     1184.21     68.70 o 
   4  11   0      277.83      223.25    108.61 o 
   5  11   0       54.04       34.24     23.16 o 
  -6  12   0      110.96      129.33     64.08 o 
  -5  12   0      709.14      804.94     58.97 o 
  -4  12   0        9.86        2.21     21.21 o 
  -3  12   0      545.20      506.21     43.82 o 
  -2  12   0       22.54       13.82     11.35 o 
  -1  12   0        7.02       17.65     19.17 o 
   0  12   0      248.98      229.01     65.72 o 
   1  12   0      449.37      448.44     94.37 o 
   2  12   0       57.77       80.04     25.97 o 
   3  12   0      205.54      144.75     51.42 o 
   4  12   0      106.33       85.94     60.41 o 
  -5  13   0      233.24      174.09    129.76 o 
  -4  13   0      996.30     1069.26    192.35 o 
  -3  13   0       79.01       58.80     54.80 o 
  -2  13   0        0.28        9.53     11.94 o 
  -1  13   0       24.42      -10.20     18.33 o 
   0  13   0      203.87      184.01     72.51 o 
   1  13   0     1072.41     1097.34     64.05 o 
   2  13   0       84.34       37.45     23.13 o 
  -4  14   0       12.23       -9.50     44.58 o 
  -3  14   0        3.26       32.93     30.20 o 
  -2  14   0      204.62      173.82     85.65 o 
  -1  14   0       82.78       44.19     22.13 o 
   0  14   0       12.14       13.04     20.11 o 
  -1 -14   1       66.46       45.11     48.50 o 
   0 -14   1        0.29        9.77     13.64 o 
   1 -14   1      129.87      116.86     44.80 o 
   2 -14   1      254.49      169.69     90.98 o 
   3 -14   1      240.41      233.23    101.49 o 
   4 -14   1        3.39        5.05     34.41 o 
  -3 -13   1      406.79      363.04     60.82 o 
  -2 -13   1       68.93       41.72     29.03 o 
  -1 -13   1        4.47       35.17     30.44 o 
   0 -13   1        3.13       11.97     15.09 o 
   1 -13   1        0.02        6.26      8.67 o 
   2 -13   1       84.98       70.70     59.68 o 
   3 -13   1      601.71      551.50    150.24 o 
   4 -13   1      349.70      330.56    172.83 o 
   5 -13   1        0.07      -25.51     38.37 o 
   6 -13   1       11.33        9.41     20.61 o 
  -4 -12   1      550.59      415.62    196.03 o 
  -3 -12   1      235.06      183.83     61.62 o 
  -2 -12   1      100.17       74.11     36.01 o 
  -1 -12   1       23.26       28.63     28.19 o 
   0 -12   1      238.27      253.69     68.42 o 
   1 -12   1      856.29      906.25     74.92 o 
   2 -12   1       32.43       24.59     13.57 o 
   3 -12   1        6.20       14.38     20.58 o 
   4 -12   1       61.93        8.93     22.92 o 
   5 -12   1      116.42      100.03     62.35 o 
   6 -12   1       75.31       75.42     52.47 o 
  -5 -11   1      476.90      368.46    162.53 o 
  -4 -11   1      990.72      881.29    126.90 o 
  -3 -11   1       25.67       29.03     26.37 o 
  -2 -11   1       14.00        7.91     16.86 o 
  -1 -11   1      156.12      127.69     37.10 o 
   0 -11   1      959.95     1014.10     64.92 o 
   1 -11   1     4352.43     4676.57     89.99 o 
   2 -11   1     1683.99     1949.94    138.34 o 
   3 -11   1       36.39       24.71     12.21 o 
   4 -11   1      441.15      420.43     45.93 o 
   5 -11   1      279.30      237.23    123.64 o 
   6 -11   1      524.04      546.02     54.56 o 
   7 -11   1      251.40      328.47     85.92 o 
  -6 -10   1       49.24       59.75     37.87 o 
  -5 -10   1       79.52       74.33     47.26 o 
  -4 -10   1      495.41      485.32     75.30 o 
  -3 -10   1       31.66       32.06     14.45 o 
  -2 -10   1      139.80      182.03     47.27 o 
  -1 -10   1       74.39       46.71     18.60 o 
   0 -10   1      174.66      137.38     38.99 o 
   1 -10   1     2327.54     2529.63     89.62 o 
   2 -10   1      357.28      365.63     25.39 o 
   3 -10   1      735.47      664.06     71.73 o 
   4 -10   1      515.18      540.24     96.08 o 
   5 -10   1       59.14       66.63     44.29 o 
   6 -10   1      121.93      167.30     93.71 o 
   7 -10   1      129.23      152.19     77.65 o 
   8 -10   1        5.59        7.44     25.72 o 
  -6  -9   1      102.89       82.33     44.72 o 
  -5  -9   1       34.90       10.47     28.42 o 
  -4  -9   1        0.68        5.09     12.14 o 
  -3  -9   1      127.60      112.26     31.44 o 
  -2  -9   1     2381.19     2594.88     95.88 o 
  -1  -9   1     3714.60     4099.56    124.38 o 
   0  -9   1      419.35      422.62     38.59 o 
   1  -9   1        1.66        3.28     16.13 o 
   2  -9   1      406.47      419.78     23.93 o 
   3  -9   1      329.22      297.31     32.21 o 
   4  -9   1     1312.60     1324.30     47.94 o 
   5  -9   1      878.29      753.45     63.93 o 
   6  -9   1        7.88       23.15     15.92 o 
   7  -9   1      147.59      187.98     91.24 o 
   8  -9   1      304.93      287.44     30.68 o 
  -7  -8   1      174.98       97.45     46.08 o 
  -6  -8   1      222.34      182.28     90.40 o 
  -5  -8   1       50.17       11.56     25.04 o 
  -4  -8   1        5.00       17.31      9.38 o 
  -3  -8   1      154.18      154.92     40.98 o 
  -2  -8   1      722.65      717.30     35.30 o 
  -1  -8   1     2245.20     2313.11    104.80 o 
   0  -8   1     2458.70     2582.33     74.29 o 
   1  -8   1      167.55      214.99     44.77 o 
   2  -8   1       62.06       75.72     14.30 o 
   3  -8   1      766.41      750.92     19.24 o 
   4  -8   1     2187.40     2197.43     57.23 o 
   5  -8   1      858.40      897.06     54.93 o 
   6  -8   1       54.27       60.88     15.26 o 
   7  -8   1       41.04       29.63     25.37 o 
   8  -8   1        4.05       15.26     11.04 o 
   9  -8   1        2.60       19.58     17.37 o 
  -7  -7   1        0.22       12.71     21.49 o 
  -6  -7   1       21.62       -0.24     40.16 o 
  -5  -7   1      447.84      448.17     51.70 o 
  -4  -7   1     3304.93     3533.63    128.72 o 
  -3  -7   1     3369.63     3542.37     91.05 o 
  -2  -7   1      104.79      116.59     20.32 o 
  -1  -7   1     1213.76     1394.42     46.80 o 
   0  -7   1     1482.17     1696.78     49.34 o 
   1  -7   1     2572.07     2918.42    110.32 o 
   2  -7   1      624.55      648.62     21.66 o 
   3  -7   1        7.04        7.64      4.33 o 
   4  -7   1     1192.66     1266.83     63.93 o 
   5  -7   1     1384.70     1469.43     65.01 o 
   6  -7   1      215.88      290.29     25.39 o 
   7  -7   1       67.85       25.25     14.70 o 
   8  -7   1      294.52      211.29    130.19 o 
   9  -7   1       16.99       32.57     27.30 o 
  -8  -6   1      418.81      190.66    112.64 o 
  -7  -6   1       92.37       79.82     28.71 o 
  -6  -6   1       11.73        9.84     32.26 o 
  -5  -6   1      638.85      582.84     68.00 o 
  -4  -6   1      727.40      714.15     57.34 o 
  -3  -6   1     2792.41     2894.80     81.34 o 
  -2  -6   1     1203.34     1176.06     40.94 o 
  -1  -6   1       19.19       21.33     11.21 o 
   0  -6   1        2.77        3.00      7.03 o 
   1  -6   1     2473.39     2350.51     39.83 o 
   2  -6   1     5927.86     5394.41    188.58 o 
   3  -6   1     5275.25     5053.61     90.38 o 
   4  -6   1      205.81      202.90     22.77 o 
   5  -6   1      444.09      490.82     38.94 o 
   6  -6   1       23.98       17.02     14.45 o 
   7  -6   1      454.96      363.95     22.12 o 
   8  -6   1      353.08      275.44    151.62 o 
   9  -6   1       19.25       23.24     34.93 o 
  -8  -5   1       24.75        5.04     14.29 o 
  -7  -5   1      470.84      502.18     45.20 o 
  -6  -5   1      855.33      969.40     70.25 o 
  -5  -5   1     1758.50     1808.64     96.99 o 
  -4  -5   1      294.89      311.30     28.58 o 
  -3  -5   1     3464.25     3701.25     96.18 o 
  -2  -5   1     1198.23     1238.03     23.57 o 
  -1  -5   1      877.61     1043.70     31.94 o 
   0  -5   1     1617.44     1735.83     25.09 o 
   1  -5   1     1044.36     1011.02     29.14 o 
   2  -5   1    10325.76     9592.55    127.79 o 
   3  -5   1      891.76      652.07     15.73 o 
   4  -5   1      154.55      171.04     22.74 o 
   5  -5   1      672.00      673.65     29.79 o 
   6  -5   1       43.46       34.74     16.10 o 
   7  -5   1      131.28      171.74     18.14 o 
   8  -5   1     1047.91     1191.10     77.82 o 
   9  -5   1       99.76       61.32     43.69 o 
  -9  -4   1       14.79       27.08     23.68 o 
  -8  -4   1       11.60       30.27     24.35 o 
  -7  -4   1      296.99      311.78    127.21 o 
  -6  -4   1     1498.37     1480.44     98.64 o 
  -5  -4   1     1645.33     1645.37     45.07 o 
  -4  -4   1       18.36       11.40      6.79 o 
  -3  -4   1       13.95       36.95      7.54 o 
  -2  -4   1     1193.14     1213.57     20.66 o 
  -1  -4   1     3617.23     3203.27     72.93 o 
   0  -4   1    12625.40    12810.82    171.74 o 
   1  -4   1     1280.85     1196.34     31.66 o 
   2  -4   1      144.88      134.48      4.93 o 
   3  -4   1     2064.66     2370.13     66.80 o 
   4  -4   1        1.58        3.64      2.95 o 
   5  -4   1      772.80      659.33     21.37 o 
   6  -4   1      699.72      586.54     20.26 o 
   7  -4   1       32.77       72.07     22.50 o 
   8  -4   1      460.24      530.21    131.77 o 
   9  -4   1        6.30       35.68     30.05 o 
  -9  -3   1      175.36      156.45     55.59 o 
  -8  -3   1      531.92      494.21     47.08 o 
  -7  -3   1      123.95      169.47     43.73 o 
  -6  -3   1     1529.94     1593.63     87.78 o 
  -5  -3   1     1173.40     1104.14     73.13 o 
  -4  -3   1       46.14       42.23     10.55 o 
  -3  -3   1       23.99       31.69      6.93 o 
  -2  -3   1        0.14        6.05      3.21 o 
  -1  -3   1     2965.51     2614.92     27.78 o 
   0  -3   1    12918.36    13468.02    266.03 o 
   1  -3   1     4828.60     4292.99     30.25 o 
   2  -3   1       17.15       17.06      5.72 o 
   3  -3   1      568.40      590.30     13.09 o 
   4  -3   1      905.98      945.78     16.79 o 
   5  -3   1     1651.59     1705.89     32.33 o 
   6  -3   1     4442.84     4447.92     67.52 o 
   7  -3   1      353.08      312.00     15.44 o 
   8  -3   1       56.92       56.46     40.14 o 
   9  -3   1      250.15      190.28    141.30 o 
  -9  -2   1       97.40       97.86     40.45 o 
  -8  -2   1      784.54      971.45     48.33 o 
  -7  -2   1       14.50       24.76     11.58 o 
  -6  -2   1      607.79      653.47     33.94 o 
  -5  -2   1      267.95      327.49     45.90 o 
  -4  -2   1       19.99       68.62     26.97 o 
  -3  -2   1     4816.30     4643.62     72.14 o 
  -2  -2   1     1101.72     1046.53     25.44 o 
  -1  -2   1     1100.63      970.05     22.57 o 
   0  -2   1      674.93      731.81     17.12 o 
   1  -2   1    15025.28    17199.21    160.67 o 
   2  -2   1      304.12      260.30      8.78 o 
   3  -2   1       79.03       93.60      5.36 o 
   4  -2   1     2079.33     2375.90     27.70 o 
   5  -2   1      679.68      714.60     16.91 o 
   6  -2   1     4031.95     4273.28     89.04 o 
   7  -2   1      185.69      196.54     24.60 o 
   8  -2   1       32.11       21.73     30.18 o 
   9  -2   1       21.97       22.70     34.56 o 
  -9  -1   1        4.36       17.11     15.59 o 
  -8  -1   1      590.95      561.13     37.88 o 
  -7  -1   1     3285.10     3316.30    176.01 o 
  -6  -1   1       28.29       35.26     13.99 o 
  -5  -1   1      117.75      143.33     40.71 o 
  -4  -1   1      750.55      705.13     34.30 o 
  -3  -1   1     2527.54     2158.79     81.32 o 
  -2  -1   1    16245.92    17653.97    753.04 o 
  -1  -1   1      276.68      240.71      6.34 o 
   1  -1   1      549.15      570.34     18.45 o 
   2  -1   1     1064.58      950.54     18.31 o 
   3  -1   1     4623.56     4180.71     59.09 o 
   4  -1   1     1267.50     1136.15     18.73 o 
   5  -1   1       32.47       30.59      7.38 o 
   6  -1   1     1595.66     1796.85     38.85 o 
   7  -1   1      144.04      157.43     27.73 o 
   8  -1   1      326.96      256.95     58.99 o 
   9  -1   1      322.23      201.18    158.49 o 
  -9   0   1      116.71      171.92    118.83 o 
  -8   0   1      154.11       93.66     29.31 o 
  -7   0   1      405.82      313.49     72.59 o 
  -6   0   1      421.51      486.15     37.07 o 
  -5   0   1     1075.87     1154.16     80.47 o 
  -4   0   1     3097.70     3155.95     58.74 o 
  -3   0   1        5.84       11.32      2.72 o 
  -2   0   1     5064.56     4799.68     42.92 o 
  -1   0   1       42.28       40.26      2.03 o 
   1   0   1      801.81      704.48     23.35 o 
   2   0   1      558.91      441.66     27.96 o 
   3   0   1     2097.01     1790.18     35.01 o 
   4   0   1    12167.14    11910.69     79.86 o 
   5   0   1     1161.24     1167.34     32.75 o 
   6   0   1      141.03      147.98     22.53 o 
   7   0   1       12.30       12.74     19.51 o 
   8   0   1      311.52      266.59     74.98 o 
   9   0   1      336.50      381.98     50.49 o 
  -9   1   1      359.57      293.37    100.72 o 
  -8   1   1        0.05       13.48     10.33 o 
  -7   1   1        2.11       14.52     11.44 o 
  -6   1   1      904.07      957.63     38.15 o 
  -5   1   1     2380.30     2353.68     46.31 o 
  -4   1   1     4336.45     4055.91     45.71 o 
  -3   1   1      921.94      842.37      9.46 o 
  -2   1   1      339.73      374.25      8.07 o 
   0   1   1     1008.60     1043.03     52.62 o 
   1   1   1      229.07      188.71      8.15 o 
   2   1   1     1155.93     1183.48     79.32 o 
   3   1   1       69.54      104.31     13.16 o 
   4   1   1     2401.50     2446.04    213.03 o 
   5   1   1      280.38      330.88     18.99 o 
   6   1   1     1306.85     1112.70     58.26 o 
   7   1   1       30.89       37.74     15.33 o 
   8   1   1       57.28       26.92     20.24 o 
   9   1   1      204.81      146.24     79.56 o 
  -9   2   1      282.25      178.74    102.83 o 
  -8   2   1       36.05       33.60     19.10 o 
  -7   2   1      283.99      302.43     34.94 o 
  -6   2   1      265.09      304.13     12.20 o 
  -5   2   1      645.65      594.92     17.78 o 
  -4   2   1     6808.73     6304.86     66.21 o 
  -3   2   1     2299.77     2192.20     37.24 o 
  -1   2   1     1790.17     1635.70     25.23 o 
   0   2   1      923.49      791.08     19.38 o 
   1   2   1    11683.33    12239.05     81.06 o 
   2   2   1     8635.17     8054.45    237.42 o 
   3   2   1     2703.70     2820.28     50.10 o 
   4   2   1      485.41      567.47     20.86 o 
   5   2   1       59.64       65.46     12.69 o 
   6   2   1      108.47      100.55     14.22 o 
   7   2   1      529.23      468.07     39.97 o 
   8   2   1      350.72      209.58     81.45 o 
   9   2   1       45.82       44.40     22.61 o 
  -8   3   1       42.30       40.74     50.01 o 
  -7   3   1     1279.54     1361.60     52.24 o 
  -6   3   1       20.55       31.97      6.73 o 
  -5   3   1      532.03      513.18     18.55 o 
  -4   3   1      551.64      560.41     11.41 o 
  -3   3   1      772.65      868.62     22.72 o 
  -2   3   1     1500.80     1627.32     27.29 o 
   0   3   1     1370.12     1307.44     13.91 o 
   1   3   1     1013.62     1126.95     27.65 o 
   2   3   1     3908.72     3724.69    244.39 o 
   3   3   1      388.85      319.17     15.15 o 
   4   3   1      509.83      602.29     26.73 o 
   5   3   1       28.53       36.89     13.92 o 
   6   3   1      489.56      563.10     41.25 o 
   7   3   1     2052.09     2041.07    114.96 o 
   8   3   1      304.76      258.69     93.69 o 
   9   3   1       21.61       32.44     16.93 o 
  -9   4   1      199.13      132.77    107.17 o 
  -8   4   1       48.74       25.85     22.82 o 
  -7   4   1      136.10      137.32     20.60 o 
  -6   4   1     5996.31     6004.02    256.62 o 
  -5   4   1     2310.42     2395.97     49.42 o 
  -4   4   1      518.17      698.25     20.60 o 
  -3   4   1     1781.30     1863.22     44.58 o 
  -2   4   1     1874.50     1693.33     19.19 o 
  -1   4   1    10096.69     9666.05    455.87 o 
   0   4   1     7610.21     6873.99     83.36 o 
   1   4   1      224.06      264.05     12.59 o 
   2   4   1       75.61       64.07     16.96 o 
   3   4   1      123.70      176.87     18.02 o 
   4   4   1      605.18      615.77     22.13 o 
   5   4   1     1591.51     1411.41     41.48 o 
   6   4   1       31.60       45.80     26.30 o 
   7   4   1      114.16       89.01     41.22 o 
   8   4   1      363.74      290.68    122.12 o 
  -9   5   1      238.12      221.05    128.13 o 
  -8   5   1        7.69       32.26     26.18 o 
  -7   5   1       95.47       40.53     20.03 o 
  -6   5   1      434.71      383.07     13.95 o 
  -5   5   1      388.85      364.14     13.58 o 
  -4   5   1       82.79       87.33     10.97 o 
  -3   5   1      282.99      270.70      9.89 o 
  -2   5   1      162.98      177.55     11.03 o 
  -1   5   1     2732.40     2874.37    113.44 o 
   0   5   1     4721.77     4312.49    142.33 o 
   1   5   1     3348.24     3148.01    147.57 o 
   2   5   1       13.31        9.84      8.94 o 
   3   5   1     1202.96     1123.59     60.79 o 
   4   5   1     1766.29     1698.60     90.86 o 
   5   5   1      685.15      637.40     39.49 o 
   6   5   1      933.07      924.27     82.48 o 
   7   5   1       15.59       11.95     24.27 o 
   8   5   1       15.93        8.09     19.39 o 
  -9   6   1       87.52       75.03     42.00 o 
  -8   6   1      671.88      906.96     54.37 o 
  -7   6   1      278.42      278.78     29.00 o 
  -6   6   1      359.15      297.51     29.41 o 
  -5   6   1       49.59       43.46      8.34 o 
  -4   6   1      350.04      321.06     16.61 o 
  -3   6   1     2803.82     2632.83     51.22 o 
  -2   6   1     1165.25     1110.99     29.77 o 
  -1   6   1       28.62       28.24      9.14 o 
   0   6   1     1434.99     1502.14     34.46 o 
   1   6   1        4.02       29.33     11.31 o 
   2   6   1      760.34      792.00     32.34 o 
   3   6   1      392.73      530.01     42.91 o 
   4   6   1      851.69      811.81     51.92 o 
   5   6   1      833.93      827.21     62.90 o 
   6   6   1      855.17      831.57     66.23 o 
   7   6   1       91.62       95.26     67.73 o 
  -9   7   1       88.59       45.81     48.99 o 
  -8   7   1      206.34      159.35     93.48 o 
  -7   7   1      108.47      122.89     60.90 o 
  -6   7   1       22.80       39.62     24.94 o 
  -5   7   1      241.58      233.42     14.75 o 
  -4   7   1       36.45       32.17      7.63 o 
  -3   7   1     3235.83     3312.96     72.78 o 
  -2   7   1     3322.68     3530.77     77.23 o 
  -1   7   1     1524.37     1469.98     51.19 o 
   0   7   1        0.26        0.10     13.67 o 
   1   7   1       52.46       50.25     16.74 o 
   2   7   1     2317.48     2247.42     74.07 o 
   3   7   1     1629.67     1590.29     71.77 o 
   4   7   1      338.68      331.03    100.94 o 
   5   7   1        9.09       51.84     35.80 o 
   6   7   1        2.15       -4.66     37.04 o 
   7   7   1        1.41       11.89     19.25 o 
  -8   8   1      154.79      119.35     73.42 o 
  -7   8   1       78.88       46.78     23.28 o 
  -6   8   1      548.92      619.96     52.07 o 
  -5   8   1      635.88      680.06     43.03 o 
  -4   8   1      742.55      751.09     21.63 o 
  -3   8   1      664.63      666.68     18.96 o 
  -2   8   1     2659.25     2858.32    208.98 o 
  -1   8   1       97.10       97.62     36.35 o 
   0   8   1        6.69        9.62     13.03 o 
   1   8   1      513.06      603.01     36.69 o 
   2   8   1      495.29      467.39     28.05 o 
   3   8   1     1092.35     1106.47     70.58 o 
   4   8   1     1315.58     1416.74    100.42 o 
   5   8   1       95.24      119.82     50.93 o 
   6   8   1        0.68       20.46     18.37 o 
  -8   9   1       33.22       26.45     23.12 o 
  -7   9   1      137.74      112.58     75.57 o 
  -6   9   1       10.06       26.66     18.37 o 
  -5   9   1      834.81      940.03     64.42 o 
  -4   9   1     1914.20     2025.73    102.00 o 
  -3   9   1       30.39       31.94     15.02 o 
  -2   9   1      631.27      592.24     27.92 o 
  -1   9   1      103.31      119.94     29.82 o 
   0   9   1     2766.81     3113.23    104.50 o 
   1   9   1     2284.23     2506.49     88.97 o 
   2   9   1      277.36      265.41     67.39 o 
   3   9   1       22.53        9.17     12.60 o 
   4   9   1      121.39      106.31     53.18 o 
   5   9   1        1.80       41.04     28.84 o 
   6   9   1       47.74       45.95     24.03 o 
  -8  10   1       77.08       78.08     59.04 o 
  -7  10   1      124.71      116.72     83.10 o 
  -6  10   1       62.15       57.07     35.30 o 
  -5  10   1      547.71      575.81    138.11 o 
  -4  10   1     2756.77     2884.88    203.86 o 
  -3  10   1      232.32      215.67     27.71 o 
  -2  10   1      373.92      338.32     30.50 o 
  -1  10   1        6.31       -4.47     12.96 o 
   0  10   1     1306.79     1426.11     65.71 o 
   1  10   1     1184.43     1354.72     55.09 o 
   2  10   1      837.15      765.48     43.99 o 
   3  10   1        1.50       15.75     11.35 o 
   4  10   1        7.77       28.42     25.63 o 
   5  10   1      126.27      114.08     45.61 o 
  -7  11   1      401.12      476.32     38.37 o 
  -6  11   1      109.62      127.73     78.46 o 
  -5  11   1       26.36       -2.12     33.51 o 
  -4  11   1       43.56       10.63     25.06 o 
  -3  11   1      637.06      582.92     73.36 o 
  -2  11   1      177.89      132.64     35.65 o 
  -1  11   1      336.30      342.78     32.85 o 
   0  11   1       19.87       21.08     11.61 o 
   1  11   1      514.80      517.57     89.85 o 
   2  11   1      343.95      314.38     83.08 o 
   3  11   1        4.02       16.07     16.43 o 
   4  11   1        4.27        0.03     26.00 o 
  -6  12   1      249.93      231.57    163.56 o 
  -5  12   1       25.33        5.54     16.19 o 
  -4  12   1       11.49       33.93     32.93 o 
  -3  12   1      505.94      343.16    161.34 o 
  -2  12   1      312.75      252.70     90.25 o 
  -1  12   1     1856.60     1938.39     77.80 o 
   0  12   1      698.13      768.40     48.50 o 
   1  12   1       70.79       79.97     28.62 o 
   2  12   1       28.91       32.93     16.75 o 
   3  12   1      292.45      248.61    105.98 o 
  -5  13   1       18.44       27.33     19.43 o 
  -4  13   1       54.68       34.51     54.82 o 
  -3  13   1        3.37        5.69     29.93 o 
  -2  13   1      237.43      164.26     67.20 o 
  -1  13   1     1863.48     1924.76     60.87 o 
   0  13   1      423.92      484.29     62.32 o 
   1  13   1        0.20        6.22     23.33 o 
   2  13   1        3.50        0.25     16.33 o 
  -3  14   1      252.88      187.72    116.35 o 
  -2  14   1       24.54       -2.24     34.44 o 
  -1  14   1        1.34        7.36     13.96 o 
  -1 -14   2        8.14       17.01     17.12 o 
   0 -14   2       79.13       47.80     23.85 o 
   1 -14   2      746.01      939.56     65.49 o 
   2 -14   2      572.53      553.15     55.63 o 
   3 -14   2        2.47        6.60     17.85 o 
   4 -14   2       29.28       46.04     40.26 o 
  -3 -13   2      172.70      126.01     30.15 o 
  -2 -13   2      235.54      190.35     67.89 o 
  -1 -13   2      320.84      233.81     80.24 o 
   0 -13   2       29.63       32.71     18.42 o 
   1 -13   2      415.99      422.66     41.04 o 
   2 -13   2      498.68      472.44     46.84 o 
   3 -13   2        1.72       -5.24     39.83 o 
   4 -13   2       21.55       15.65     31.75 o 
   5 -13   2       20.56        8.99     26.97 o 
   6 -13   2       30.14       21.07     26.70 o 
  -4 -12   2        1.34       24.57     33.71 o 
  -3 -12   2      136.46      109.82     39.64 o 
  -2 -12   2     1452.56     1481.41     54.08 o 
  -1 -12   2     1175.71     1238.77     42.78 o 
   0 -12   2      310.12      317.45     50.62 o 
   1 -12   2       18.75       13.77      8.91 o 
   2 -12   2      236.98      185.82     56.05 o 
   3 -12   2      175.19      159.27     80.74 o 
   4 -12   2      379.95      298.52    158.78 o 
   5 -12   2      348.76      283.54    156.77 o 
   6 -12   2        0.07       23.85     20.58 o 
   7 -12   2      706.64      947.77     65.08 o 
  -5 -11   2       46.77       39.20     35.45 o 
  -4 -11   2      733.32      705.26     49.84 o 
  -3 -11   2       16.80       14.99     16.67 o 
  -2 -11   2       23.82       26.32     12.35 o 
  -1 -11   2     1244.42     1295.66     44.82 o 
   0 -11   2      195.34      219.78     67.68 o 
   1 -11   2       14.39        9.49      9.22 o 
   2 -11   2      763.07      756.87     53.73 o 
   3 -11   2        0.69        5.33      8.62 o 
   4 -11   2     1180.68     1275.15     87.71 o 
   5 -11   2      552.29      688.79    116.27 o 
   6 -11   2      116.05      117.11     68.02 o 
   7 -11   2        2.12       11.20     23.82 o 
  -6 -10   2       24.49        9.72     22.58 o 
  -5 -10   2      822.99      687.29    201.93 o 
  -4 -10   2     2362.96     2287.25    104.47 o 
  -3 -10   2     1929.90     2115.91     89.06 o 
  -2 -10   2      357.45      421.23     55.54 o 
  -1 -10   2       11.11       23.77     16.52 o 
   0 -10   2        2.00        6.72      9.02 o 
   1 -10   2     1506.08     1676.21     60.55 o 
   2 -10   2      604.80      598.33     28.22 o 
   3 -10   2      131.12      105.11     21.27 o 
   4 -10   2      194.36      149.32     70.52 o 
   5 -10   2     1688.70     1719.44    171.89 o 
   6 -10   2        1.59        6.90     15.28 o 
   7 -10   2      113.20      119.35     73.83 o 
   8 -10   2       25.63        0.00     24.73 o 
  -6  -9   2       43.00       58.15     20.01 o 
  -5  -9   2      112.23       98.51     40.91 o 
  -4  -9   2      231.34      218.95     20.94 o 
  -3  -9   2     1261.09     1300.37     80.94 o 
  -2  -9   2      591.94      599.23     34.93 o 
  -1  -9   2       54.23       35.05     18.35 o 
   0  -9   2       15.97       21.24     13.97 o 
   1  -9   2      258.34      251.16     27.47 o 
   2  -9   2     1769.59     1806.55     51.04 o 
   3  -9   2     2965.09     2960.36     76.80 o 
   4  -9   2      360.88      320.63     25.71 o 
   5  -9   2       93.23      107.14     57.60 o 
   6  -9   2      357.98      375.17     74.90 o 
   7  -9   2      249.29      177.77    126.52 o 
   8  -9   2      111.94       75.19     75.58 o 
  -7  -8   2       37.20       89.17     47.76 o 
  -6  -8   2     1217.01     1239.63     88.96 o 
  -5  -8   2      455.21      471.54     52.85 o 
  -4  -8   2        4.12       -5.37     15.13 o 
  -3  -8   2      669.52      736.73     26.98 o 
  -2  -8   2       46.86       54.22     23.80 o 
  -1  -8   2      287.34      285.79     23.61 o 
   0  -8   2      694.74      702.72     33.17 o 
   1  -8   2      131.79      172.93     21.23 o 
   2  -8   2      435.70      402.75     23.46 o 
   3  -8   2     1624.74     1561.41     42.20 o 
   4  -8   2        4.40       23.27     20.85 o 
   5  -8   2      359.27      249.73     28.89 o 
   6  -8   2      467.17      388.17     28.30 o 
   7  -8   2      196.71      229.39     26.30 o 
   8  -8   2      547.36      621.29     47.85 o 
   9  -8   2      151.43      132.33    129.79 o 
  -8  -7   2      425.43      280.61    177.28 o 
  -7  -7   2        8.10       34.89     40.19 o 
  -6  -7   2      565.00      510.20     57.08 o 
  -5  -7   2     2094.32     2000.75     59.97 o 
  -4  -7   2     1061.27     1119.60     44.28 o 
  -3  -7   2       31.84       23.55     10.91 o 
  -2  -7   2      220.25      228.93     30.83 o 
  -1  -7   2     3001.58     3390.60     77.69 o 
   0  -7   2    10336.33    10493.71    439.97 o 
   1  -7   2     3667.23     3306.84     56.04 o 
   2  -7   2       20.55       16.18      3.64 o 
   3  -7   2      204.07      218.08     13.68 o 
   4  -7   2        5.28       30.75     15.56 o 
   5  -7   2      841.85      728.19     41.33 o 
   6  -7   2      387.14      316.97     26.59 o 
   7  -7   2        2.03        8.63     12.09 o 
   8  -7   2      220.97      269.68    134.13 o 
   9  -7   2       41.65       31.99     30.12 o 
  -8  -6   2      386.11      321.97    172.86 o 
  -7  -6   2       21.63       23.85     27.88 o 
  -6  -6   2      411.37      321.52     98.45 o 
  -5  -6   2     1135.53     1241.42     92.01 o 
  -4  -6   2        3.35        5.97      6.05 o 
  -3  -6   2      104.76      107.67     20.78 o 
  -2  -6   2      382.01      425.05     22.85 o 
  -1  -6   2     4021.19     3954.09     81.96 o 
   0  -6   2       50.69       55.66     13.67 o 
   1  -6   2     4579.91     4000.37    104.62 o 
   2  -6   2       29.54       20.68      5.40 o 
   3  -6   2      167.23      163.81     55.30 o 
   4  -6   2       34.71       40.54     13.81 o 
   5  -6   2      723.41      796.75     42.00 o 
   6  -6   2     1325.48     1469.31     60.45 o 
   7  -6   2      282.13      292.98     21.59 o 
   8  -6   2        3.02       -7.66     31.29 o 
   9  -6   2       33.64       31.36     23.19 o 
  -8  -5   2      453.68      513.24     36.22 o 
  -7  -5   2     1023.45     1008.54     75.68 o 
  -6  -5   2      290.04      312.15    102.47 o 
  -5  -5   2       42.01       34.89     12.35 o 
  -4  -5   2       13.17       26.87     14.04 o 
  -3  -5   2     2023.75     1924.39     37.02 o 
  -2  -5   2     4816.17     4359.27     78.08 o 
  -1  -5   2     3240.54     3106.83     35.32 o 
   0  -5   2      217.54      219.84      8.06 o 
   1  -5   2     1836.70     1630.28     54.74 o 
   2  -5   2     1039.88     1037.03     27.11 o 
   3  -5   2     2501.43     2672.47     57.53 o 
   4  -5   2      116.28      148.53     17.47 o 
   5  -5   2       29.08       18.48      7.94 o 
   6  -5   2     1198.67     1441.40     79.36 o 
   7  -5   2      778.00      878.86     37.81 o 
   8  -5   2       14.94       34.44     42.31 o 
   9  -5   2       80.03       41.78     32.27 o 
  -9  -4   2       56.55       58.77     40.49 o 
  -8  -4   2       75.88       41.43     18.82 o 
  -7  -4   2      817.22      740.78     92.24 o 
  -6  -4   2       80.33      111.01     26.13 o 
  -5  -4   2       25.35       23.37     21.10 o 
  -4  -4   2      144.89      130.69     19.04 o 
  -3  -4   2     2662.47     2680.02     44.25 o 
  -2  -4   2     5255.60     4608.58    116.84 o 
  -1  -4   2     7001.32     6256.49     61.12 o 
   0  -4   2      852.72      734.57     19.34 o 
   1  -4   2      293.37      262.08      7.89 o 
   2  -4   2     1613.79     1644.26     23.23 o 
   3  -4   2     5227.82     4584.58     71.60 o 
   4  -4   2     1664.56     1593.73     46.77 o 
   5  -4   2      751.52      743.33     17.46 o 
   6  -4   2      210.63      241.34     12.21 o 
   7  -4   2       10.41       42.48     19.96 o 
   8  -4   2        9.08       26.06     20.91 o 
   9  -4   2      199.32      113.01     87.02 o 
  -9  -3   2      111.66       77.82     51.09 o 
  -8  -3   2       22.85       46.95     18.84 o 
  -7  -3   2      985.94      809.54     49.82 o 
  -6  -3   2      170.99      165.31     54.82 o 
  -5  -3   2     1077.26     1146.47     78.88 o 
  -4  -3   2     1615.70     1474.12    132.24 o 
  -3  -3   2     2223.00     2128.86     39.25 o 
  -2  -3   2     5844.13     5709.29     84.62 o 
  -1  -3   2     1736.98     1581.26     66.31 o 
   0  -3   2      128.33      153.15      5.50 o 
   1  -3   2      250.79      298.39     12.49 o 
   2  -3   2      759.22      896.22     26.67 o 
   3  -3   2      407.76      334.06     10.59 o 
   4  -3   2     1209.93     1101.30     16.71 o 
   5  -3   2     1821.71     1949.74     39.36 o 
   6  -3   2       15.09        8.24      5.16 o 
   7  -3   2       80.82       54.42     16.83 o 
   8  -3   2      101.67       47.73     36.04 o 
   9  -3   2       72.76       94.64     59.01 o 
  -9  -2   2      475.19      441.17     35.58 o 
  -8  -2   2        4.52       -3.52     21.09 o 
  -7  -2   2      482.10      460.77     40.65 o 
  -6  -2   2      208.54      237.66     62.65 o 
  -5  -2   2     1241.53     1119.33     58.10 o 
  -4  -2   2     2526.08     2339.52     73.83 o 
  -3  -2   2    14803.11    15159.01    232.72 o 
  -2  -2   2      903.19      815.77     22.09 o 
  -1  -2   2       18.84       37.76      4.76 o 
   0  -2   2     4605.58     4426.30     68.24 o 
   1  -2   2    10714.73    11542.49    153.91 o 
   2  -2   2     4958.25     4552.93     33.48 o 
   3  -2   2     2982.87     2762.09     34.71 o 
   4  -2   2     1973.03     2188.36     32.13 o 
   5  -2   2       25.57       40.21      7.72 o 
   6  -2   2       16.15        7.91      7.71 o 
   7  -2   2      345.50      259.87     20.60 o 
   8  -2   2       25.14       -5.45     36.23 o 
   9  -2   2      130.77      115.27     93.55 o 
  -9  -1   2      212.95       87.65     58.38 o 
  -8  -1   2       24.74        2.38     18.61 o 
  -7  -1   2     1458.52     1639.18     78.80 o 
  -6  -1   2     1160.91     1215.35     48.14 o 
  -5  -1   2      124.65      136.10     36.09 o 
  -4  -1   2    10509.41    10065.36    731.53 o 
  -3  -1   2     7320.95     7303.02    129.15 o 
  -2  -1   2       13.73       18.63      3.44 o 
  -1  -1   2        5.04       -0.07      2.45 o 
   0  -1   2       26.08       46.26      2.81 o 
   1  -1   2    17352.24    20486.03    162.68 o 
   2  -1   2    10132.22     9446.78    103.83 o 
   3  -1   2     2219.23     2062.10     47.31 o 
   4  -1   2        3.60       16.89      6.25 o 
   5  -1   2       95.83      107.74     13.89 o 
   6  -1   2      375.42      336.97     16.30 o 
   7  -1   2      598.08      592.33     54.10 o 
   8  -1   2       90.25       75.96     26.90 o 
   9  -1   2       37.34       18.10     50.55 o 
  -9   0   2      184.21       97.13     58.17 o 
  -8   0   2       32.96       17.26     11.71 o 
  -7   0   2      458.83      536.63     43.70 o 
  -6   0   2      164.73      203.08     51.18 o 
  -5   0   2     1854.61     1826.34     59.12 o 
  -4   0   2        4.97       28.36      6.57 o 
  -3   0   2      670.01      778.66     12.01 o 
  -2   0   2     1769.91     1567.82     22.91 o 
  -1   0   2    13443.54    14830.27    132.21 o 
   0   0   2      484.80      440.46     14.96 o 
   1   0   2      124.90      143.93      7.71 o 
   2   0   2     1989.23     1668.82     27.57 o 
   3   0   2      439.55      505.04     15.31 o 
   4   0   2      213.11      222.89     16.15 o 
   5   0   2      319.40      296.38     18.89 o 
   6   0   2        7.69        8.04      5.02 o 
   7   0   2       23.67       21.79     13.08 o 
   8   0   2      431.48      461.35     29.91 o 
   9   0   2       78.60      105.39     51.32 o 
  -9   1   2       67.06       69.15     49.47 o 
  -8   1   2        1.82       10.10     12.63 o 
  -7   1   2       28.88       16.33      9.79 o 
  -6   1   2     4807.30     5012.25    121.26 o 
  -5   1   2     1954.38     1942.01     40.02 o 
  -4   1   2      166.69      158.75      7.82 o 
  -3   1   2      177.80      199.26      4.75 o 
  -2   1   2      699.78      630.75     13.05 o 
  -1   1   2     3633.29     3069.60     37.70 o 
   0   1   2     8330.22     8051.81    107.80 o 
   1   1   2    32364.85    39944.98    722.93 o 
   2   1   2       42.25       74.94     18.79 o 
   3   1   2      206.72      236.89     29.23 o 
   4   1   2      929.33      940.80     71.36 o 
   5   1   2     2444.00     2489.04     50.13 o 
   6   1   2     1538.20     1376.65     34.67 o 
   7   1   2        0.24        3.68      8.95 o 
   8   1   2      462.59      497.10     38.43 o 
   9   1   2       34.55       79.36     50.73 o 
  -9   2   2      444.18      527.10     57.02 o 
  -8   2   2      388.98      466.97     32.80 o 
  -7   2   2     1219.44     1238.89     55.99 o 
  -6   2   2       38.43       44.63     10.99 o 
  -5   2   2     1758.72     1725.03     31.25 o 
  -4   2   2      207.68      211.95     10.26 o 
  -3   2   2     3956.36     3721.19     38.46 o 
  -2   2   2      196.02      220.02      6.06 o 
  -1   2   2      466.23      463.28     12.96 o 
   1   2   2     1323.72     1341.73     29.08 o 
   2   2   2        2.15       18.02      6.45 o 
   3   2   2       19.04       25.78      7.33 o 
   4   2   2     1047.93     1046.84     46.15 o 
   5   2   2     2620.09     2873.37    107.79 o 
   6   2   2     1825.35     1859.09     62.01 o 
   7   2   2      313.73      361.46     39.18 o 
   8   2   2       36.29       20.80     15.83 o 
   9   2   2       32.29        5.48     17.95 o 
  -9   3   2      408.70      463.17     59.61 o 
  -8   3   2     1557.26     1708.59     88.34 o 
  -7   3   2      931.40      998.93     38.88 o 
  -6   3   2     2022.01     2011.66     36.05 o 
  -5   3   2      139.68      160.03      8.72 o 
  -4   3   2       49.01       87.75      5.89 o 
  -3   3   2    12878.76    12801.36     99.09 o 
  -2   3   2      932.71      799.00     12.64 o 
  -1   3   2      345.29      335.39     11.06 o 
   0   3   2      277.43      242.95     11.15 o 
   1   3   2      268.84      252.09      9.24 o 
   2   3   2     2853.87     3080.31     50.03 o 
   3   3   2     1493.34     1567.14     59.12 o 
   4   3   2      189.28      188.41     22.29 o 
   5   3   2       51.47       58.52     20.45 o 
   6   3   2     1031.95     1114.60     80.90 o 
   7   3   2      439.19      283.96    100.12 o 
   8   3   2       31.70       24.16     13.35 o 
  -9   4   2       60.81       59.58     49.92 o 
  -8   4   2      314.60      224.99    134.80 o 
  -7   4   2        4.23        7.73      6.56 o 
  -6   4   2      108.00      140.75     32.38 o 
  -5   4   2      472.00      488.63     17.79 o 
  -4   4   2      433.03      426.64     14.93 o 
  -3   4   2     1222.35     1132.80     21.47 o 
  -2   4   2     6408.09     5926.69     86.09 o 
  -1   4   2     1777.91     1614.41     26.05 o 
   0   4   2     2505.45     2545.11     42.25 o 
   1   4   2     1617.66     1934.86     65.15 o 
   2   4   2     1506.52     1570.55     35.29 o 
   3   4   2     4757.94     5140.78    135.06 o 
   4   4   2     2375.17     2588.32    103.24 o 
   5   4   2      424.31      438.53     36.65 o 
   6   4   2        2.22       20.52     23.94 o 
   7   4   2      367.26      310.68    103.59 o 
   8   4   2       73.43       46.23     20.02 o 
  -9   5   2      133.93      129.29     83.02 o 
  -8   5   2      113.99       96.00     39.46 o 
  -7   5   2      136.55       85.45     22.72 o 
  -6   5   2      303.83      317.29     13.00 o 
  -5   5   2     2655.52     2765.18     48.05 o 
  -4   5   2     2129.78     2165.54     48.76 o 
  -3   5   2      752.68      817.95     21.44 o 
  -2   5   2     1929.43     1966.09     31.87 o 
  -1   5   2      153.65      175.30     11.24 o 
   0   5   2     1954.07     2012.62     95.75 o 
   1   5   2     1798.83     1865.64     44.31 o 
   2   5   2      104.55      103.03     27.20 o 
   3   5   2     1309.64     1187.04     72.40 o 
   4   5   2     2893.04     2789.48    144.65 o 
   5   5   2       26.22       44.46     21.37 o 
   7   5   2        1.14      -30.17     30.17 o 
   8   5   2      581.15      506.31     83.64 o 
  -9   6   2      218.77      112.69    107.42 o 
  -8   6   2       42.34       26.21     26.15 o 
  -7   6   2      562.10      532.98     44.28 o 
  -6   6   2     1192.64     1218.10     66.70 o 
  -5   6   2     2188.65     2215.21    124.34 o 
  -4   6   2     3106.73     3253.73     72.38 o 
  -3   6   2      323.45      285.59     15.85 o 
  -2   6   2       27.95       61.61     14.55 o 
  -1   6   2       46.37       72.31     18.87 o 
   0   6   2     1136.12     1114.15     36.65 o 
   1   6   2     4038.13     4152.47    191.27 o 
   2   6   2     3206.68     3537.05    126.61 o 
   3   6   2       30.15       25.70     17.62 o 
   4   6   2      530.55      543.74     47.13 o 
   5   6   2        3.75        7.93     22.82 o 
   6   6   2      418.79      383.50     51.89 o 
   7   6   2      104.14       58.87     35.13 o 
  -9   7   2       36.61       25.09     27.21 o 
  -7   7   2      291.68      363.53     36.69 o 
  -6   7   2        2.77        9.68     10.59 o 
  -5   7   2        8.98       22.13      8.97 o 
  -4   7   2      754.69      815.83     37.97 o 
  -3   7   2      136.26      142.54     12.23 o 
  -2   7   2      418.56      442.32     71.85 o 
  -1   7   2       33.99       31.49     17.78 o 
   0   7   2     1020.59     1080.43     43.60 o 
   1   7   2     3229.45     3338.42    164.58 o 
   2   7   2     3287.30     3343.33    102.43 o 
   3   7   2        3.07       10.41     23.73 o 
   5   7   2        0.71       28.02     24.24 o 
   6   7   2      630.39      549.45    167.74 o 
   7   7   2      562.91      385.26    185.14 o 
  -8   8   2      121.64       47.15     65.66 o 
  -7   8   2      964.48      963.37     45.62 o 
  -6   8   2     1410.88     1527.48     94.40 o 
  -5   8   2      171.52      126.49     14.99 o 
  -4   8   2        6.74        2.38     11.26 o 
  -3   8   2        0.51        1.72     12.92 o 
  -2   8   2      450.44      440.78     25.55 o 
  -1   8   2     3413.52     3665.96    113.23 o 
   0   8   2     1539.09     1693.66    122.54 o 
   1   8   2      323.94      345.18     36.86 o 
   2   8   2      679.34      599.46     27.26 o 
   3   8   2        0.61       22.76     17.61 o 
   4   8   2      761.69      740.53    199.95 o 
   5   8   2      289.65      250.13     81.47 o 
  -8   9   2        3.90       26.06     22.70 o 
  -7   9   2      467.47      448.40     62.04 o 
  -6   9   2       71.01       85.50     44.45 o 
  -5   9   2        9.92       10.50     26.18 o 
  -4   9   2        1.42        7.18     10.32 o 
  -3   9   2      108.30       95.54     26.00 o 
  -2   9   2     3083.73     3130.98     85.43 o 
  -1   9   2     1722.22     2026.04     91.16 o 
   0   9   2     1266.18     1308.35     84.94 o 
   1   9   2      115.44      134.23     40.32 o 
   2   9   2       93.58       61.22     18.97 o 
   3   9   2      269.81      242.67    105.87 o 
   4   9   2      997.82     1064.15    155.94 o 
   5   9   2      332.32      255.69     98.91 o 
  -7  10   2      105.53       71.98     61.56 o 
  -6  10   2      154.30      105.32     60.04 o 
  -5  10   2      147.08      133.71     86.57 o 
  -4  10   2      238.67      209.36     50.11 o 
  -3  10   2      372.54      366.89     27.55 o 
  -2  10   2       77.07       60.13     21.72 o 
  -1  10   2      216.93      255.03     69.49 o 
   0  10   2      667.41      605.23     40.44 o 
   1  10   2      123.62      108.97     39.68 o 
   2  10   2       26.24       25.25      9.44 o 
   3  10   2        5.77        2.72     14.86 o 
   5  10   2     1133.55     1213.68     90.93 o 
  -7  11   2       18.47       51.06     29.39 o 
  -6  11   2       37.58      -15.59     36.72 o 
  -5  11   2        0.74       13.65     16.77 o 
  -4  11   2      994.31      999.08     79.04 o 
  -3  11   2      292.18      308.79     32.41 o 
  -2  11   2      675.50      691.85     49.76 o 
  -1  11   2        1.40       -8.83     14.35 o 
   0  11   2      198.38      175.90     50.60 o 
   1  11   2      403.09      406.45    105.65 o 
   2  11   2      509.11      549.00     35.27 o 
   3  11   2      333.35      268.15    111.38 o 
   4  11   2       26.36        8.93     24.00 o 
  -6  12   2       22.46       57.44     46.03 o 
  -5  12   2      103.55       98.11     48.06 o 
  -4  12   2      137.58       95.62     81.69 o 
  -3  12   2     1546.88     1592.40     70.92 o 
  -2  12   2      164.56      154.06     57.84 o 
  -1  12   2      119.24      115.56     43.71 o 
   0  12   2       11.49        1.75     20.98 o 
   1  12   2        5.64       21.27     18.80 o 
   2  12   2      491.08      345.85    110.18 o 
   3  12   2      257.22      155.23    112.23 o 
  -5  13   2      342.98      394.73     63.80 o 
  -4  13   2       24.20       33.66     42.83 o 
  -3  13   2       81.93       60.13     59.28 o 
  -2  13   2      276.74      158.54     79.41 o 
  -1  13   2      173.40      111.11     49.16 o 
   0  13   2      186.55      144.80     54.67 o 
   1  13   2       29.79       15.54     18.61 o 
   1 -15   3       28.93        9.32     28.48 o 
   2 -15   3       17.64      -16.55     39.37 o 
  -2 -14   3       35.86       33.47     21.97 o 
  -1 -14   3       83.18       59.26     20.91 o 
   0 -14   3       92.27       66.65     31.01 o 
   1 -14   3       13.55       23.65     19.35 o 
   2 -14   3      115.43       85.94     47.51 o 
   3 -14   3        0.32       28.02     19.25 o 
   4 -14   3       88.93       87.47     58.07 o 
   5 -14   3      135.57      124.72     68.05 o 
  -3 -13   3      151.72      141.14     50.19 o 
  -2 -13   3      784.28      810.14     46.28 o 
  -1 -13   3       98.57       88.35     34.41 o 
   0 -13   3       34.91       18.48     17.61 o 
   1 -13   3      685.89      679.83     35.87 o 
   2 -13   3      855.40      835.48    102.36 o 
   3 -13   3      538.92      565.11     60.18 o 
   4 -13   3      182.05      141.03     90.22 o 
   5 -13   3      110.20      141.39     79.61 o 
   6 -13   3       60.48       71.90     47.04 o 
  -4 -12   3       45.77       27.49     33.75 o 
  -3 -12   3     2402.97     2446.68     99.62 o 
  -2 -12   3      459.92      478.57     68.78 o 
  -1 -12   3       43.33       26.64     19.08 o 
   0 -12   3      304.99      304.74     44.24 o 
   1 -12   3      247.79      257.33     35.61 o 
   2 -12   3     1832.92     1931.87     87.72 o 
   3 -12   3      309.88      389.32     47.19 o 
   4 -12   3       10.62       14.71     24.42 o 
   5 -12   3        8.37        8.59     25.72 o 
   6 -12   3      171.84       79.85     69.43 o 
   7 -12   3      180.23      147.50     92.49 o 
  -5 -11   3      208.88      219.31     85.69 o 
  -4 -11   3       35.15       32.97     18.88 o 
  -3 -11   3       72.78       69.33     27.90 o 
  -2 -11   3        1.77       15.70     18.60 o 
  -1 -11   3      397.53      373.09     86.71 o 
   0 -11   3      808.52      817.08     61.12 o 
   1 -11   3      185.55      204.60     45.05 o 
   2 -11   3      180.91      158.25     45.64 o 
   3 -11   3     1148.12     1203.64     54.10 o 
   4 -11   3      191.49      171.51     53.48 o 
   5 -11   3        5.98       23.12     37.22 o 
   6 -11   3      132.95      109.00     81.08 o 
   7 -11   3       10.14       20.73     26.78 o 
  -6 -10   3       83.06       64.64     43.84 o 
  -5 -10   3      419.45      368.59    154.29 o 
  -4 -10   3      482.99      515.59     32.85 o 
  -3 -10   3      195.96      176.19     43.41 o 
  -2 -10   3      783.28      739.09     46.69 o 
  -1 -10   3      755.64      855.31     51.69 o 
   0 -10   3     1923.21     2232.77     77.57 o 
   1 -10   3     3683.56     4125.78    257.53 o 
   2 -10   3      392.58      403.87     25.13 o 
   3 -10   3      415.92      354.78     29.51 o 
   4 -10   3        1.81       -4.57     27.60 o 
   5 -10   3       18.93       29.93     25.82 o 
   6 -10   3      926.36      884.22     45.73 o 
   7 -10   3      211.09      138.60     74.75 o 
   8 -10   3        4.15        8.90     10.47 o 
  -7  -9   3      194.66      173.17    109.88 o 
  -6  -9   3      632.45      689.50     87.77 o 
  -4  -9   3      316.24      297.25     79.06 o 
  -3  -9   3        9.21       13.08     10.68 o 
  -2  -9   3     1107.27     1094.64     45.94 o 
  -1  -9   3       24.74       35.99     17.59 o 
   0  -9   3     1172.93     1135.32     44.70 o 
   1  -9   3     1152.86     1085.22     45.76 o 
   2  -9   3      695.16      654.46     23.69 o 
   3  -9   3      332.56      304.43     19.52 o 
   4  -9   3      569.33      535.72     38.85 o 
   5  -9   3     1113.30     1086.89     81.65 o 
   6  -9   3      790.31      823.70     46.52 o 
   7  -9   3      179.17      223.59    135.61 o 
   8  -9   3       68.71       95.33     64.18 o 
  -7  -8   3     1089.94     1072.41    123.12 o 
  -6  -8   3      187.11      182.22     76.78 o 
  -5  -8   3       10.51       -1.69     19.07 o 
  -4  -8   3        5.12        3.85     16.25 o 
  -3  -8   3      841.23      849.66     46.76 o 
  -2  -8   3     7216.68     7188.33    197.46 o 
  -1  -8   3     2016.15     2131.26     68.19 o 
   0  -8   3      120.15      111.89     27.38 o 
   1  -8   3      677.97      693.42     60.97 o 
   2  -8   3       63.89       64.46     15.07 o 
   3  -8   3      931.95      917.72     23.27 o 
   4  -8   3       24.05       10.71     17.22 o 
   5  -8   3      104.71       94.65     17.69 o 
   6  -8   3      139.79      181.31     69.20 o 
   7  -8   3      116.95      139.94     70.67 o 
   8  -8   3       41.59        8.98     19.98 o 
  -8  -7   3        4.59       25.75     34.86 o 
  -7  -7   3      190.77      133.83     62.38 o 
  -6  -7   3       82.96       88.20     50.23 o 
  -5  -7   3        6.74      -21.91     28.84 o 
  -4  -7   3     1000.27     1067.82     46.77 o 
  -3  -7   3        2.71        8.12     13.93 o 
  -2  -7   3     1983.82     2086.60     64.78 o 
  -1  -7   3     1177.93     1092.82     39.72 o 
   0  -7   3       65.35       33.42     16.29 o 
   1  -7   3      190.82      193.51     10.75 o 
   2  -7   3        0.48        6.43      4.85 o 
   3  -7   3     1409.12     1403.26     41.80 o 
   4  -7   3     4050.76     4640.52    158.99 o 
   5  -7   3     1344.72     1405.74     53.51 o 
   6  -7   3      211.82      162.34     64.66 o 
   7  -7   3      115.09      107.70     42.36 o 
   8  -7   3       70.89       48.35     43.63 o 
   9  -7   3       57.90       12.87     33.84 o 
  -8  -6   3       35.56       21.37     33.14 o 
  -7  -6   3        1.46      -16.22     31.11 o 
  -6  -6   3       35.10       52.12     21.95 o 
  -5  -6   3     1589.54     1515.61    103.59 o 
  -4  -6   3     2325.54     2203.75     49.15 o 
  -3  -6   3     1626.99     1520.08     39.40 o 
  -2  -6   3       15.26       13.56     13.63 o 
  -1  -6   3     2682.91     2856.99     85.99 o 
   0  -6   3      577.29      582.09     22.27 o 
   1  -6   3     1164.15     1209.61     27.59 o 
   2  -6   3     1159.51     1155.86     19.48 o 
   3  -6   3       74.18       98.49     23.08 o 
   4  -6   3     1696.89     1845.21     59.21 o 
   5  -6   3      523.99      570.71     27.64 o 
   6  -6   3      592.31      503.80     40.05 o 
   7  -6   3       29.48       14.19     10.36 o 
   8  -6   3       19.91       13.98     22.00 o 
  -8  -5   3      134.84      129.72     42.80 o 
  -7  -5   3       11.68       41.04     28.66 o 
  -6  -5   3      291.01      198.95     70.42 o 
  -5  -5   3      583.63      567.49     23.07 o 
  -4  -5   3     5612.52     5440.05    118.12 o 
  -3  -5   3     5751.29     5422.80     78.13 o 
  -2  -5   3      767.94      756.57     17.40 o 
  -1  -5   3      376.20      366.57     13.32 o 
   0  -5   3      510.11      461.57     10.48 o 
   1  -5   3     8671.87     8095.87    120.26 o 
   2  -5   3     4332.51     4013.34     75.69 o 
   3  -5   3     3273.69     3196.15    148.10 o 
   4  -5   3      399.95      435.59     34.86 o 
   5  -5   3        4.96       12.74     10.46 o 
   6  -5   3     1388.34     1451.03     46.62 o 
   7  -5   3      773.76      631.17     30.33 o 
   8  -5   3       53.32       19.86     22.10 o 
   9  -5   3       10.90        9.05     23.00 o 
  -9  -4   3      407.18      181.12     98.52 o 
  -8  -4   3       55.35       26.92     16.98 o 
  -7  -4   3      412.17      489.43     63.82 o 
  -6  -4   3      726.39      654.88     39.11 o 
  -5  -4   3       88.73      111.42     34.77 o 
  -4  -4   3     1358.02     1391.80     68.14 o 
  -3  -4   3       25.53       29.95      6.58 o 
  -2  -4   3     1049.38     1096.04     24.99 o 
  -1  -4   3      955.19     1107.91     15.15 o 
   0  -4   3     1813.11     1942.87     26.57 o 
   1  -4   3      271.09      189.91      4.91 o 
   2  -4   3     5445.15     4999.66     58.85 o 
   3  -4   3     5576.01     5665.66    279.38 o 
   4  -4   3        3.83       12.28      6.71 o 
   5  -4   3     1097.24     1039.72     23.62 o 
   6  -4   3      905.28     1016.18     31.91 o 
   7  -4   3     1619.48     1726.76     36.97 o 
   8  -4   3      234.08      286.32     36.67 o 
   9  -4   3      335.15      343.65     47.70 o 
  -9  -3   3       36.92       21.85     17.09 o 
  -8  -3   3        1.81       12.95     11.78 o 
  -7  -3   3      833.26      838.16     36.25 o 
  -6  -3   3     3527.01     3556.34    144.31 o 
  -5  -3   3     3619.41     3780.92    148.12 o 
  -4  -3   3      151.24      115.76     30.49 o 
  -3  -3   3     1411.30     1626.39     67.73 o 
  -2  -3   3        5.95       16.96      3.80 o 
  -1  -3   3     7938.38     7751.65     77.49 o 
   0  -3   3     5720.40     5557.80     62.76 o 
   1  -3   3     3480.04     3188.11     35.48 o 
   2  -3   3     4703.67     4446.31     98.03 o 
   3  -3   3     1403.55     1376.34     30.88 o 
   4  -3   3        1.33        6.14      3.50 o 
   5  -3   3      617.43      583.81     23.73 o 
   6  -3   3      537.84      456.83     13.25 o 
   7  -3   3        5.51       17.61     10.27 o 
   8  -3   3      231.46      286.83    162.30 o 
   9  -3   3       18.55       28.03     42.28 o 
  -9  -2   3      363.07      432.34     39.53 o 
  -8  -2   3      521.30      547.17     36.59 o 
  -7  -2   3        0.71        6.86     13.56 o 
  -6  -2   3     1240.57     1266.94     43.40 o 
  -5  -2   3     1387.64     1434.56     98.33 o 
  -4  -2   3      751.44      976.51     41.15 o 
  -3  -2   3       11.50       12.69      5.11 o 
  -2  -2   3      399.11      401.96     13.14 o 
  -1  -2   3    13052.88    14253.42    168.07 o 
   0  -2   3     2797.26     2569.13     33.26 o 
   1  -2   3    18412.77    21627.80    280.77 o 
   2  -2   3      737.04      826.99     21.90 o 
   3  -2   3     1323.49     1531.11     28.10 o 
   4  -2   3     4510.06     4484.13    104.56 o 
   5  -2   3     3053.23     2975.02     61.83 o 
   6  -2   3     1486.77     1422.39     35.12 o 
   7  -2   3        9.00       10.76      9.07 o 
   8  -2   3       68.75       75.60     38.18 o 
   9  -2   3       25.39       38.65     20.91 o 
  -9  -1   3      792.96      925.97     73.34 o 
  -8  -1   3      777.85      841.43     42.80 o 
  -7  -1   3      369.38      376.08     43.56 o 
  -6  -1   3     1144.95     1149.70     97.57 o 
  -5  -1   3        9.59       25.77     15.55 o 
  -4  -1   3      578.67      542.56     19.84 o 
  -3  -1   3     3706.67     3475.89     49.91 o 
  -2  -1   3     4573.02     4602.61     48.19 o 
  -1  -1   3     3275.93     3380.02    148.15 o 
   0  -1   3     4031.32     3743.82     25.60 o 
   1  -1   3     8021.73     7275.20     87.45 o 
   2  -1   3       70.87      137.34     19.20 o 
   3  -1   3        9.97       28.58      6.04 o 
   4  -1   3       80.55      115.11     14.70 o 
   5  -1   3      787.79      823.73     26.05 o 
   6  -1   3     1709.18     1789.50     54.82 o 
   7  -1   3      546.90      635.34     54.99 o 
   8  -1   3        8.56       11.75      6.96 o 
   9  -1   3      111.11       88.85     66.08 o 
  -9   0   3      204.09      121.87     49.16 o 
  -8   0   3      929.17      853.23     32.07 o 
  -7   0   3      619.80      682.95     49.97 o 
  -6   0   3      548.09      546.17     30.77 o 
  -5   0   3       11.16       41.16     12.77 o 
  -4   0   3     1148.57     1147.77     21.57 o 
  -3   0   3     6507.75     5683.01     64.75 o 
  -2   0   3     5355.59     4875.32     53.46 o 
  -1   0   3     1089.15      902.09     29.32 o 
   0   0   3        6.04       15.40      4.05 o 
   1   0   3     3236.31     3073.08    132.70 o 
   2   0   3     1706.42     1569.58     26.93 o 
   4   0   3     1466.15     1459.42     50.34 o 
   5   0   3      180.52      217.85     18.56 o 
   6   0   3      924.31      986.47     37.92 o 
   7   0   3      296.22      345.90     41.62 o 
   8   0   3       45.33       31.39     15.93 o 
   9   0   3      246.73       80.98     86.71 o 
  -9   1   3        9.93       30.32     27.09 o 
  -8   1   3      359.56      254.05     20.28 o 
  -7   1   3     1140.29     1025.38     52.63 o 
  -6   1   3     1543.88     1582.99     72.05 o 
  -5   1   3     1497.39     1553.62     37.00 o 
  -4   1   3      839.57      853.51     15.73 o 
  -3   1   3      557.08      563.52      8.59 o 
  -2   1   3    10463.32    10542.40    111.08 o 
  -1   1   3     5613.36     5389.82     62.18 o 
   0   1   3     2478.05     2133.17    108.64 o 
   1   1   3     9153.91     9739.56    373.17 o 
   2   1   3      919.97      791.28     64.79 o 
   3   1   3     4072.16     3634.90     92.65 o 
   4   1   3     1611.27     1480.65     96.98 o 
   5   1   3      406.60      418.40     21.68 o 
   6   1   3      365.87      364.36     28.45 o 
   7   1   3      150.79      100.94     35.06 o 
   8   1   3      764.62      851.20    150.73 o 
   9   1   3      195.64      111.37     76.80 o 
  -9   2   3      166.41      190.91    130.05 o 
  -8   2   3       73.56       51.12     19.04 o 
  -7   2   3      463.07      428.83     22.59 o 
  -6   2   3      924.59      978.25     32.89 o 
  -5   2   3     3882.98     3863.86     65.41 o 
  -4   2   3     1302.29     1237.11     29.15 o 
  -3   2   3      841.19      766.08     15.23 o 
  -2   2   3       60.97       72.79      6.75 o 
  -1   2   3        6.70        3.66      4.80 o 
   1   2   3     3429.72     2957.82     67.73 o 
   2   2   3      730.65      745.62     29.24 o 
   3   2   3      374.00      418.06     19.00 o 
   4   2   3     2181.29     2342.21     67.87 o 
   5   2   3      174.87      181.23     18.61 o 
   6   2   3        2.84        8.14      5.76 o 
   7   2   3      399.72      264.57     40.58 o 
   8   2   3      217.05      267.70     55.43 o 
  -9   3   3       71.14       49.38     44.75 o 
  -8   3   3      107.75       98.70     61.05 o 
  -7   3   3      103.25      100.21     25.37 o 
  -6   3   3      435.16      440.29     20.40 o 
  -5   3   3     4110.20     4137.98    142.58 o 
  -4   3   3     4596.66     4226.24     67.19 o 
  -3   3   3     6248.15     6211.00     67.54 o 
  -2   3   3       45.31       69.56     13.05 o 
  -1   3   3       13.74       24.53      8.35 o 
   0   3   3     2245.47     2140.90     50.24 o 
   1   3   3     5256.50     4647.35    127.83 o 
   2   3   3     2436.52     2488.55    122.32 o 
   3   3   3      442.66      429.20     36.28 o 
   4   3   3      422.16      439.14     39.28 o 
   5   3   3       15.92       19.31     20.91 o 
   6   3   3     1385.66     1258.63     32.17 o 
   7   3   3      167.50      119.39     30.21 o 
   8   3   3      103.78       65.41     31.95 o 
  -9   4   3      262.61      187.86    109.48 o 
  -8   4   3      205.02      176.03    103.91 o 
  -7   4   3      697.66      745.05     37.26 o 
  -6   4   3      352.72      370.54     20.13 o 
  -5   4   3       10.88       12.81      4.12 o 
  -4   4   3      265.36      273.75     14.18 o 
  -3   4   3      276.62      312.85     14.27 o 
  -2   4   3      690.32      595.77     19.85 o 
  -1   4   3     1604.28     1506.70     24.19 o 
   0   4   3     2056.70     2529.29    113.42 o 
   1   4   3     1666.35     1621.04     39.13 o 
   2   4   3     2683.78     2647.58     92.33 o 
   3   4   3      283.68      267.48     93.29 o 
   4   4   3      134.15      121.22     39.78 o 
   5   4   3      376.40      354.22     34.60 o 
   6   4   3        6.34       -5.87     33.38 o 
   7   4   3      949.62      953.23     73.68 o 
   8   4   3       94.99       65.14     33.20 o 
  -9   5   3      120.14       78.47     65.63 o 
  -8   5   3       27.03       22.64     25.88 o 
  -7   5   3      419.48      430.99     27.11 o 
  -6   5   3      890.23      994.11     33.76 o 
  -5   5   3      158.69      171.48     13.38 o 
  -4   5   3       33.37       58.47     12.58 o 
  -3   5   3      972.24     1140.41     27.02 o 
  -2   5   3     2718.58     2904.43     64.63 o 
  -1   5   3     8603.80     8542.81    148.78 o 
   0   5   3     2201.03     2266.15     69.30 o 
   1   5   3      480.65      485.44     37.00 o 
   2   5   3      108.41      123.76     48.93 o 
   3   5   3      178.31      244.43     91.90 o 
   4   5   3     1844.08     1953.40    101.39 o 
   5   5   3     1419.57     1456.33     73.81 o 
   6   5   3       17.17       28.42     22.73 o 
   7   5   3      402.24      284.38    149.83 o 
  -9   6   3      300.47      329.17     92.61 o 
  -8   6   3      136.27      131.66     86.08 o 
  -7   6   3      182.00      117.78     70.81 o 
  -6   6   3      666.13      627.30     21.16 o 
  -5   6   3      428.13      407.15     18.25 o 
  -4   6   3      345.43      338.68     16.70 o 
  -3   6   3        2.67        7.26     10.50 o 
  -2   6   3     2289.66     2360.11     67.36 o 
  -1   6   3     5058.67     5423.02     97.81 o 
   0   6   3     1456.78     1417.94     47.93 o 
   1   6   3      485.44      421.86     41.29 o 
   2   6   3        9.52       40.34     19.07 o 
   3   6   3       90.93       60.69     31.59 o 
   4   6   3      697.89      677.17     75.33 o 
   5   6   3     1125.17     1233.65    110.86 o 
   6   6   3      135.68      124.12     59.85 o 
   7   6   3        0.20      -29.63     38.67 o 
  -7   7   3      124.59       82.81     48.64 o 
  -6   7   3      412.73      383.44     43.95 o 
  -5   7   3       10.20       20.02     13.70 o 
  -4   7   3     1356.74     1467.54     41.85 o 
  -3   7   3     2938.10     3008.25    131.13 o 
  -2   7   3       33.78       32.17     17.47 o 
  -1   7   3      206.16      198.17     22.28 o 
   0   7   3      193.42      231.42     65.10 o 
   1   7   3       42.38       54.88     20.26 o 
   2   7   3      888.04     1002.49     75.30 o 
   3   7   3       18.50       15.04     21.79 o 
   4   7   3       36.35       29.03     15.07 o 
   5   7   3      657.04      608.77    204.30 o 
   6   7   3      364.76      372.96    146.43 o 
   7   7   3        0.24       21.33     27.54 o 
  -7   8   3       80.53       76.39     49.23 o 
  -6   8   3       90.62      108.65     50.48 o 
  -5   8   3       30.44       17.07     13.47 o 
  -4   8   3      305.02      287.23     38.03 o 
  -3   8   3     2238.48     2225.69     63.67 o 
  -2   8   3      617.35      561.64     32.40 o 
  -1   8   3      401.71      389.17     30.33 o 
   0   8   3        5.38       11.38     12.83 o 
   1   8   3      418.41      370.41     28.06 o 
   2   8   3      474.34      581.67     49.08 o 
   3   8   3     1361.59     1546.60    174.17 o 
   4   8   3      239.42      228.63     76.23 o 
   5   8   3       15.42       50.51     37.35 o 
   6   8   3       84.17       40.69     46.20 o 
  -8   9   3      156.28       80.51     81.63 o 
  -7   9   3        5.47       -0.21     32.47 o 
  -6   9   3      189.50      165.47    101.08 o 
  -5   9   3      427.52      447.93     43.28 o 
  -4   9   3        0.38        1.35      8.07 o 
  -3   9   3      976.03      997.21     51.68 o 
  -2   9   3      418.55      427.25     29.72 o 
  -1   9   3       54.90       47.73     22.74 o 
   0   9   3       66.18       85.59     25.46 o 
   1   9   3        0.03       -4.26     22.46 o 
   2   9   3      703.09      662.53     56.75 o 
   3   9   3      914.59      974.58     77.82 o 
   4   9   3      279.99      248.65    122.75 o 
   5   9   3        0.41       -0.88     30.23 o 
  -7  10   3       63.73       38.36     31.18 o 
  -6  10   3      279.48      323.52     44.65 o 
  -5  10   3      687.89      744.42     57.00 o 
  -4  10   3      764.20      706.50     54.85 o 
  -3  10   3        8.58        9.97     14.86 o 
  -2  10   3       50.96       51.18     17.40 o 
  -1  10   3      558.82      564.74     37.19 o 
   0  10   3      184.07      217.86     64.53 o 
   1  10   3      963.03     1121.88     72.73 o 
   2  10   3      141.80      125.86     80.91 o 
   4  10   3        3.80      -13.47     38.49 o 
  -7  11   3       88.12       61.43     49.84 o 
  -6  11   3        9.13       17.61     29.90 o 
  -5  11   3      471.70      524.16     53.63 o 
  -4  11   3       35.93       37.75     41.53 o 
  -3  11   3      107.70       81.78     34.80 o 
  -2  11   3       48.85       33.35     21.02 o 
  -1  11   3      174.77      139.90     41.07 o 
   0  11   3     1174.60     1201.97     60.84 o 
   1  11   3     1012.93     1047.43     63.75 o 
   2  11   3      676.83      684.60    131.98 o 
   3  11   3        8.10        6.26     25.69 o 
  -6  12   3       10.95        1.88     21.88 o 
  -5  12   3       49.56       73.07     51.40 o 
  -4  12   3      757.00      705.16     96.86 o 
  -3  12   3       24.19        4.15     20.67 o 
  -2  12   3      266.08      204.25     71.89 o 
  -1  12   3      103.34      125.65     44.34 o 
   0  12   3       71.46       84.72     30.47 o 
   1  12   3      221.14      196.24     86.45 o 
   2  12   3       71.76       39.08     58.19 o 
  -4  13   3       19.55       -0.42     44.61 o 
  -3  13   3      329.12      204.12    182.01 o 
  -2  13   3      198.02      205.04     77.18 o 
  -1  13   3      140.09       99.91     45.60 o 
   0  13   3      300.05      221.55     77.70 o 
   0 -15   4        2.40        3.22     10.74 o 
   1 -15   4        1.93       -1.79     40.58 o 
   2 -15   4       97.59      102.65     59.04 o 
   3 -15   4      321.08      262.34    143.68 o 
  -2 -14   4       39.01       19.24     22.37 o 
  -1 -14   4       92.35       81.87     39.81 o 
   0 -14   4      439.95      347.65    114.82 o 
   1 -14   4     1085.65     1173.41    115.36 o 
   2 -14   4        8.98      -33.26     33.26 o 
   3 -14   4       34.08       47.37     26.42 o 
   4 -14   4      269.38      294.95    174.22 o 
   5 -14   4        1.32       -7.23     35.41 o 
  -4 -13   4       86.89       58.71     26.01 o 
  -3 -13   4      158.83      112.54     36.06 o 
  -2 -13   4      191.69      157.64     47.50 o 
  -1 -13   4       17.54       15.51     13.09 o 
   0 -13   4      891.10      905.01     37.20 o 
   1 -13   4      122.96       93.65     38.21 o 
   2 -13   4      111.85      119.74     57.66 o 
   3 -13   4       74.83       52.44     41.57 o 
   4 -13   4      152.87       96.93     52.13 o 
   5 -13   4      233.95      287.68    133.86 o 
   6 -13   4      393.23      413.75     43.53 o 
  -5 -12   4       14.03       18.92     25.36 o 
  -4 -12   4       72.73       61.31     38.69 o 
  -3 -12   4      636.83      691.14     83.08 o 
  -2 -12   4     1370.00     1385.72     55.50 o 
  -1 -12   4      333.63      368.93     46.96 o 
   0 -12   4        1.34       11.02     16.62 o 
   1 -12   4      148.89      138.28     33.07 o 
   2 -12   4     1248.45     1320.23     61.93 o 
   3 -12   4       86.23       89.20     38.70 o 
   4 -12   4      291.79      205.30    112.28 o 
   5 -12   4      181.56      168.24    145.58 o 
   6 -12   4      156.42      162.18     90.75 o 
   7 -12   4        4.85        9.20     32.08 o 
  -5 -11   4       30.33       40.26     41.89 o 
  -4 -11   4       15.04       16.74     16.99 o 
  -3 -11   4      608.41      627.07     42.99 o 
  -2 -11   4      399.41      439.87     29.86 o 
  -1 -11   4     1607.47     1651.74     67.76 o 
   0 -11   4      627.58      643.69     53.94 o 
   1 -11   4      398.53      408.37     64.35 o 
   2 -11   4      166.98      142.29     41.12 o 
   3 -11   4      168.33      116.08     54.20 o 
   4 -11   4     1857.04     1817.93    122.95 o 
   5 -11   4      124.90       88.17     60.21 o 
   6 -11   4       71.51       68.36     55.25 o 
   7 -11   4      334.34      448.86     69.38 o 
  -6 -10   4       48.46       21.58     19.86 o 
  -4 -10   4      767.65      694.70     39.53 o 
  -3 -10   4      323.36      348.71     42.52 o 
  -2 -10   4     1211.65     1205.89     86.49 o 
  -1 -10   4     1276.67     1366.61     68.38 o 
   0 -10   4      558.93      566.95     39.69 o 
   1 -10   4      304.22      308.88     28.51 o 
   2 -10   4     1321.36     1245.53     46.26 o 
   3 -10   4      158.04      120.38     25.26 o 
   4 -10   4     1034.71     1206.04     93.40 o 
   5 -10   4      164.53      171.30    130.88 o 
   6 -10   4       12.17       12.32     13.47 o 
   7 -10   4      132.16      100.49     72.63 o 
   8 -10   4       46.65       28.00     19.89 o 
  -7  -9   4        8.46       37.44     32.38 o 
  -6  -9   4       64.62       49.98     33.36 o 
  -5  -9   4      596.63      695.21     72.67 o 
  -4  -9   4     2859.92     3133.33     70.71 o 
  -3  -9   4      603.53      609.98     64.74 o 
  -2  -9   4     1289.37     1272.18     42.10 o 
  -1  -9   4      286.29      284.44     27.83 o 
   0  -9   4      104.15      117.10     37.52 o 
   1  -9   4     2024.09     2227.41     87.12 o 
   2  -9   4     3848.22     4034.59     90.05 o 
   3  -9   4      132.03      115.28     19.89 o 
   4  -9   4     2923.75     3451.86    161.41 o 
   5  -9   4      104.89      150.49     87.07 o 
   6  -9   4       46.73       58.76     33.78 o 
   7  -9   4      180.68      132.55     87.98 o 
   8  -9   4       10.85        5.00     13.07 o 
  -7  -8   4      209.51      182.41     74.24 o 
  -6  -8   4      223.47      198.87    105.95 o 
  -5  -8   4        7.31       12.98     18.91 o 
  -4  -8   4     6406.23     7267.63    358.27 o 
  -3  -8   4     1100.93     1167.36     52.62 o 
  -2  -8   4     1384.98     1527.73     46.85 o 
  -1  -8   4      190.90      197.65     16.89 o 
   0  -8   4       19.62       31.61     15.28 o 
   1  -8   4     1899.57     1800.89     52.56 o 
   2  -8   4     4704.77     4549.16    171.14 o 
   3  -8   4      362.81      343.82     18.37 o 
   4  -8   4     1027.00     1055.57     48.66 o 
   5  -8   4      338.25      361.79     32.83 o 
   6  -8   4        8.39        8.23     12.06 o 
   7  -8   4      105.42       77.08     32.47 o 
   8  -8   4      306.98      281.00     40.04 o 
  -8  -7   4        2.80       21.61     29.66 o 
  -7  -7   4      181.29      185.93     68.41 o 
  -6  -7   4     1140.65     1089.09     73.86 o 
  -5  -7   4       52.52       33.60     23.52 o 
  -4  -7   4        1.19       11.93     11.13 o 
  -3  -7   4      378.76      390.74     32.67 o 
  -2  -7   4       74.86       64.42     19.24 o 
  -1  -7   4     1626.77     1727.16     49.51 o 
   0  -7   4      189.97      192.55     13.36 o 
   1  -7   4       35.57       85.49     19.19 o 
   2  -7   4     1810.67     1664.03     35.91 o 
   3  -7   4     1726.40     1773.29     86.83 o 
   4  -7   4       38.06       29.22     17.09 o 
   5  -7   4      293.04      234.52     20.93 o 
   6  -7   4       80.71       38.81     21.15 o 
   7  -7   4       75.91      108.08     46.19 o 
   8  -7   4      258.07      228.24    129.46 o 
   9  -7   4       97.41       58.95     47.51 o 
  -8  -6   4       59.48       44.38     42.53 o 
  -7  -6   4       67.25       63.52     27.10 o 
  -6  -6   4     2225.00     2216.51     91.88 o 
  -5  -6   4     2433.72     2416.27     89.86 o 
  -4  -6   4      502.05      479.42     18.39 o 
  -3  -6   4       12.13       12.75      6.71 o 
  -2  -6   4      535.99      495.24     15.97 o 
  -1  -6   4     1170.41     1039.73     29.82 o 
   0  -6   4    10479.31    10539.85    286.18 o 
   1  -6   4     4289.56     4230.65    116.05 o 
   2  -6   4      816.29      905.73     16.60 o 
   3  -6   4      617.15      577.67     29.09 o 
   4  -6   4       24.43       12.51      6.87 o 
   5  -6   4      342.87      282.91     40.01 o 
   6  -6   4     2504.32     2362.29     88.51 o 
   7  -6   4       53.75       75.56     32.01 o 
   8  -6   4      503.89      548.33     76.99 o 
  -8  -5   4      545.72      587.22     95.14 o 
  -7  -5   4       46.90       79.55     43.59 o 
  -6  -5   4      572.71      629.61    107.13 o 
  -5  -5   4      575.74      647.36     56.07 o 
  -4  -5   4        0.70        3.21      4.29 o 
  -3  -5   4     1835.90     1967.65     35.21 o 
  -2  -5   4      468.36      461.60     15.06 o 
  -1  -5   4     3396.43     3175.09     44.11 o 
   0  -5   4    13047.13    12336.49    306.42 o 
   1  -5   4      926.98      726.11     21.41 o 
   2  -5   4      558.60      511.11     13.79 o 
   3  -5   4       29.18       30.31     20.21 o 
   4  -5   4      395.28      406.97     29.56 o 
   5  -5   4     3735.20     3790.57    147.06 o 
   6  -5   4      184.00      198.62     72.24 o 
   7  -5   4      362.53      358.14     39.70 o 
   8  -5   4      246.54      179.62    131.88 o 
   9  -5   4       56.29       72.08     44.86 o 
  -9  -4   4      195.84      157.19     71.45 o 
  -8  -4   4     1744.08     1676.42     56.18 o 
  -7  -4   4      847.71      944.50     80.71 o 
  -6  -4   4       39.41       39.56     17.89 o 
  -5  -4   4       68.25      108.62     38.97 o 
  -4  -4   4      297.45      295.80     27.10 o 
  -3  -4   4     1693.91     1582.62     28.19 o 
  -2  -4   4     4900.36     4383.07     70.49 o 
  -1  -4   4      367.27      381.12     12.99 o 
   0  -4   4     1045.46      994.38     16.71 o 
   1  -4   4      823.82      845.87     14.40 o 
   2  -4   4     1008.50     1066.82     18.69 o 
   3  -4   4     2222.82     2167.87     29.62 o 
   4  -4   4     1197.79     1103.52     22.49 o 
   5  -4   4       19.66       47.59     10.51 o 
   6  -4   4      807.69      976.04     26.79 o 
   7  -4   4      552.50      719.95     72.72 o 
   8  -4   4       76.53       58.50     19.44 o 
   9  -4   4       77.06       23.49     38.39 o 
  -9  -3   4       25.27       32.29     20.51 o 
  -8  -3   4      514.10      428.75     39.67 o 
  -7  -3   4       55.64       74.35     27.14 o 
  -6  -3   4      141.43      162.53     38.93 o 
  -5  -3   4      243.14      273.25     76.37 o 
  -4  -3   4       16.60       10.13      3.46 o 
  -3  -3   4     8422.79     8592.43    118.34 o 
  -2  -3   4    12461.67    12525.57    314.12 o 
  -1  -3   4     6277.39     5881.34     42.58 o 
   0  -3   4     1940.47     1691.00     14.34 o 
   1  -3   4     1107.81     1114.68     11.26 o 
   2  -3   4      650.24      614.27     10.36 o 
   3  -3   4     3128.60     2962.39     33.18 o 
   4  -3   4     1054.97      972.40     27.65 o 
   5  -3   4       52.66       65.37     10.00 o 
   6  -3   4      200.18      222.90     18.10 o 
   7  -3   4      978.31      914.18     29.10 o 
   8  -3   4      309.18      213.90     92.61 o 
   9  -3   4      193.05      108.16     81.26 o 
  -9  -2   4       77.33       78.48     34.36 o 
  -8  -2   4       18.01       17.97     23.46 o 
  -7  -2   4      656.88      612.83     55.28 o 
  -6  -2   4        1.52       12.91     20.18 o 
  -5  -2   4     2220.42     2214.33     99.12 o 
  -4  -2   4     1875.27     1870.83     58.76 o 
  -3  -2   4      869.16     1062.38     30.94 o 
  -2  -2   4      372.66      308.44     11.40 o 
  -1  -2   4    10017.35    10587.70     99.84 o 
   1  -2   4      118.47      119.81      5.43 o 
   2  -2   4       37.69       55.58      6.02 o 
   3  -2   4     3850.29     3538.48     40.18 o 
   4  -2   4     2825.38     3024.89     49.12 o 
   5  -2   4     1013.45     1054.33     44.35 o 
   6  -2   4       98.64       76.68     18.97 o 
   7  -2   4       14.12        6.50      3.94 o 
   8  -2   4       95.67      108.92     60.02 o 
   9  -2   4      190.88      148.69    142.94 o 
  -9  -1   4      204.14      144.45     65.15 o 
  -8  -1   4        0.05       12.00     15.40 o 
  -7  -1   4      203.96      184.48     67.72 o 
  -6  -1   4     1017.66      985.25     43.28 o 
  -5  -1   4     3193.01     3176.30    102.03 o 
  -4  -1   4     3521.09     3155.16     64.93 o 
  -3  -1   4     2932.07     2692.37     89.86 o 
  -2  -1   4      140.00      176.26      8.57 o 
  -1  -1   4     2080.75     1983.07     31.85 o 
   0  -1   4     1159.99     1117.07     26.79 o 
   1  -1   4      160.58      184.17      7.48 o 
   2  -1   4     3320.31     3255.29     71.23 o 
   3  -1   4        0.73        5.57      5.20 o 
   4  -1   4      315.30      326.20     15.93 o 
   5  -1   4      376.95      471.71     32.01 o 
   6  -1   4      338.43      296.25     24.54 o 
   7  -1   4     1303.16     1203.89     71.95 o 
   8  -1   4       55.89       53.28     42.93 o 
   9  -1   4      144.00      146.96    118.06 o 
  -9   0   4       84.87       51.20     24.19 o 
  -8   0   4      186.81      207.71     47.63 o 
  -7   0   4       40.82       29.72     13.90 o 
  -6   0   4     3255.02     3243.42    178.29 o 
  -5   0   4     1257.32     1242.66     35.13 o 
  -4   0   4     2319.17     2340.92     79.83 o 
  -3   0   4     4811.59     4913.48    129.18 o 
  -2   0   4      263.62      277.13      9.49 o 
  -1   0   4     3104.90     2873.61     50.90 o 
   0   0   4    14389.45    15241.93    475.33 o 
   1   0   4    16387.73    16857.06    371.15 o 
   2   0   4     6716.98     6141.92    390.07 o 
   3   0   4     4482.77     4012.68    122.31 o 
   4   0   4      529.21      608.32     23.29 o 
   5   0   4       41.63       30.43      8.88 o 
   6   0   4      889.30      918.37     35.93 o 
   7   0   4      758.08      795.04     54.46 o 
   8   0   4       24.28       19.82     14.60 o 
   9   0   4       31.94       33.84     26.51 o 
  -9   1   4      315.05      181.56    111.00 o 
  -8   1   4       25.61       35.32     14.43 o 
  -7   1   4     1098.91     1245.95     74.85 o 
  -6   1   4     3001.63     3145.42     67.08 o 
  -5   1   4      100.35      105.23     13.04 o 
  -4   1   4      527.27      606.54     15.26 o 
  -3   1   4      439.30      519.52     14.51 o 
  -2   1   4     1183.88     1205.28     15.05 o 
  -1   1   4     1747.17     1618.33     39.80 o 
   0   1   4     3012.19     2973.70     34.30 o 
   1   1   4     5601.18     5344.84     77.76 o 
   2   1   4      757.83      657.04     71.20 o 
   3   1   4      170.14      149.77     18.13 o 
   4   1   4       79.58      121.18     43.28 o 
   5   1   4      365.27      341.66     18.76 o 
   6   1   4      307.21      386.39     18.85 o 
   7   1   4      530.58      652.04     62.44 o 
   8   1   4       18.43       52.57     21.41 o 
  -9   2   4      306.15      273.30    163.42 o 
  -8   2   4       28.23       36.42     17.85 o 
  -7   2   4     1998.11     2137.50    132.08 o 
  -6   2   4      290.57      288.68     16.96 o 
  -5   2   4     1157.64     1197.52     37.58 o 
  -4   2   4       82.10      101.51      7.02 o 
  -3   2   4      938.94     1122.77     14.19 o 
  -2   2   4     7080.88     6336.02    102.16 o 
  -1   2   4     7739.66     6890.48    216.67 o 
   0   2   4      124.54      169.29      7.42 o 
   1   2   4      689.50      651.10     19.82 o 
   2   2   4      105.29      116.03     10.25 o 
   3   2   4      483.10      513.11     48.83 o 
   4   2   4     1534.30     1590.97     73.90 o 
   5   2   4     1112.43     1111.42     58.45 o 
   6   2   4      189.84      163.12     20.88 o 
   7   2   4        2.14       11.92     27.43 o 
   8   2   4       21.13       33.28     14.88 o 
  -9   3   4      221.33      260.09    130.88 o 
  -8   3   4      272.80      332.15     87.98 o 
  -7   3   4      316.07      303.82     22.62 o 
  -6   3   4       89.69      105.33     25.82 o 
  -5   3   4       48.89       68.39     15.56 o 
  -4   3   4      476.82      487.05     16.42 o 
  -3   3   4      192.85      161.33      9.20 o 
  -2   3   4      266.59      221.10      9.03 o 
  -1   3   4     1594.01     1566.48     36.51 o 
   0   3   4     5618.91     5307.77    110.50 o 
   1   3   4     9153.37     9049.26    188.41 o 
   2   3   4        2.92       45.64     23.30 o 
   3   3   4       61.01      109.31     44.36 o 
   4   3   4      202.71      224.89     61.06 o 
   5   3   4     2822.37     2940.20    177.39 o 
   6   3   4      287.97      292.99     85.97 o 
   7   3   4      182.16      118.76     47.49 o 
   8   3   4       53.71       40.18     24.08 o 
  -9   4   4      778.60      777.69     46.21 o 
  -8   4   4      484.52      542.84     93.20 o 
  -7   4   4      353.87      369.87     19.21 o 
  -6   4   4       15.20       21.11      9.65 o 
  -5   4   4      326.42      369.23     23.14 o 
  -4   4   4      779.67      724.01     30.84 o 
  -3   4   4     5320.36     5269.61     79.24 o 
  -2   4   4     3182.96     3403.27     58.29 o 
  -1   4   4      184.94      229.02     18.01 o 
   0   4   4     1683.54     1907.84     77.73 o 
   1   4   4     1486.31     1623.90     72.78 o 
   2   4   4      826.96      798.38     51.99 o 
   3   4   4     3308.75     3909.88    156.42 o 
   4   4   4     1879.52     1924.88     99.61 o 
   5   4   4      429.81      413.50     62.69 o 
   6   4   4      483.86      549.15     58.05 o 
   7   4   4       59.68       46.65     28.85 o 
   8   4   4      276.83      168.16     58.15 o 
  -9   5   4      106.35       61.38     36.25 o 
  -8   5   4      895.65      845.92     63.98 o 
  -7   5   4      123.56      109.62     33.73 o 
  -6   5   4       62.43       72.93     20.83 o 
  -5   5   4      267.21      232.20     17.36 o 
  -4   5   4       93.49      111.52     27.03 o 
  -3   5   4     6835.51     6571.54    195.87 o 
  -2   5   4     1344.18     1228.76     39.11 o 
  -1   5   4      365.84      357.49     31.26 o 
   0   5   4      484.22      526.07     26.28 o 
   1   5   4       73.23      113.18     36.89 o 
   2   5   4      963.77      907.36     50.24 o 
   3   5   4     1730.30     1659.01     72.70 o 
   4   5   4      552.35      546.40     54.22 o 
   5   5   4      141.12       77.67     46.47 o 
   6   5   4       15.65       22.55     15.62 o 
   7   5   4      613.67      522.64     64.00 o 
  -7   6   4       84.78      112.70     55.20 o 
  -6   6   4      893.15      921.05     60.92 o 
  -5   6   4     1971.72     2144.90     69.87 o 
  -4   6   4       95.84       79.94     19.14 o 
  -3   6   4      701.38      654.47     33.41 o 
  -2   6   4      106.31      116.48     33.07 o 
  -1   6   4        3.47        2.28     19.34 o 
   0   6   4      106.02       95.55     33.40 o 
   1   6   4      289.83      369.77     37.41 o 
   2   6   4      376.47      352.70     43.05 o 
   3   6   4     3771.91     3932.06    195.32 o 
   4   6   4       48.83       68.20     30.00 o 
   5   6   4       31.45       45.07     49.19 o 
   6   6   4       10.78       15.10     14.80 o 
   7   6   4      216.03      120.81     68.21 o 
  -7   7   4       39.98       48.73     33.48 o 
  -6   7   4        7.74       11.56     19.37 o 
  -5   7   4     3098.08     3270.84    134.38 o 
  -4   7   4      565.64      601.90     23.26 o 
  -3   7   4     1440.84     1480.31     46.59 o 
  -2   7   4     1967.56     1910.83     58.83 o 
  -1   7   4      300.59      313.15     26.27 o 
   0   7   4     2053.42     2183.82     72.21 o 
   1   7   4     3377.46     3755.71    249.37 o 
   2   7   4      891.67      930.86     69.55 o 
   3   7   4       33.47       48.64     28.85 o 
   4   7   4       34.03      -26.39     30.18 o 
   5   7   4       37.64       59.33     33.81 o 
   6   7   4      119.02       76.74     37.37 o 
  -7   8   4      416.86      448.45     43.18 o 
  -6   8   4      290.61      256.82     31.81 o 
  -5   8   4      442.36      430.22     25.30 o 
  -4   8   4      290.32      292.04     28.94 o 
  -3   8   4      121.53      135.82     46.46 o 
  -2   8   4        5.25        1.06     13.51 o 
  -1   8   4       15.30       10.73     15.17 o 
   0   8   4      695.46      720.58     34.82 o 
   1   8   4     2246.48     2409.43    175.17 o 
   2   8   4      332.91      332.63    144.19 o 
   3   8   4        2.46       22.00     25.48 o 
   4   8   4      119.57      102.06     64.63 o 
   5   8   4       77.80       82.75     48.47 o 
   6   8   4      261.28      156.27    102.92 o 
  -8   9   4       37.67       18.34     21.85 o 
  -7   9   4      380.34      473.67     46.86 o 
  -6   9   4      556.07      650.74     62.20 o 
  -5   9   4        4.13       17.37     15.71 o 
  -4   9   4       46.78       31.85     16.09 o 
  -3   9   4        8.34        6.88     12.84 o 
  -2   9   4     1326.60     1334.51     68.81 o 
  -1   9   4     1844.16     1875.48     93.03 o 
   0   9   4        0.53        4.51     15.10 o 
   1   9   4       22.00       47.23     19.45 o 
   2   9   4      526.87      485.69     46.83 o 
   3   9   4        2.62       -0.09     33.68 o 
   4   9   4       34.72       43.59     40.95 o 
   5   9   4       16.08       33.68     35.47 o 
  -7  10   4      293.24      254.46     92.67 o 
  -6  10   4      179.83      104.28     81.65 o 
  -5  10   4       10.43       -9.02     32.78 o 
  -4  10   4       85.54       72.82     24.76 o 
  -3  10   4        7.49       20.25     11.15 o 
  -2  10   4      481.19      536.93     56.39 o 
  -1  10   4     1383.67     1421.41     69.72 o 
   0  10   4      997.01     1112.07     61.71 o 
   1  10   4      151.19      138.10     49.04 o 
   2  10   4       23.27       27.48     29.93 o 
   3  10   4      201.83      182.28     95.26 o 
   4  10   4      628.56      729.45     80.19 o 
  -6  11   4      121.68       51.91     58.27 o 
  -5  11   4       17.95       22.79     23.82 o 
  -4  11   4      613.25      710.34     51.04 o 
  -3  11   4      145.80      107.40     45.26 o 
  -2  11   4       94.73      103.41     29.02 o 
  -1  11   4      338.93      347.00     63.69 o 
   0  11   4       54.08       57.19     26.36 o 
   1  11   4       96.29       78.52     43.57 o 
   2  11   4        2.82       18.97     23.12 o 
   3  11   4       35.84       14.17     35.93 o 
  -5  12   4      386.13      423.26     64.48 o 
  -4  12   4      534.24      626.54     75.62 o 
  -3  12   4      616.42      516.41     51.36 o 
  -2  12   4       72.43       55.95     29.53 o 
  -1  12   4       12.01       10.89     14.67 o 
   0  12   4        9.87       20.93     17.05 o 
   1  12   4       14.81       24.61     21.55 o 
   2  12   4      128.80       82.56     52.76 o 
  -3  13   4       32.04       19.13     28.81 o 
  -2  13   4      450.15      441.82     55.08 o 
  -1  13   4       37.03       42.92     28.98 o 
   0 -15   5        1.14       12.85     19.08 o 
   1 -15   5       42.99       43.62     36.11 o 
   2 -15   5       29.41       27.69     22.43 o 
   3 -15   5       24.22        5.30     18.04 o 
  -2 -14   5      520.29      487.77     85.50 o 
  -1 -14   5     1054.40     1093.30     53.42 o 
   0 -14   5      511.13      532.79     38.25 o 
   1 -14   5      112.73       58.11     42.28 o 
   2 -14   5       35.38       20.49     21.19 o 
   3 -14   5      123.81       77.20     54.97 o 
   4 -14   5      610.36      632.67     51.12 o 
   5 -14   5      136.06       69.78     48.73 o 
  -4 -13   5      338.65      205.55    107.06 o 
  -3 -13   5      200.84      128.76     36.96 o 
  -2 -13   5      531.07      503.27     55.23 o 
  -1 -13   5      257.50      227.69     63.67 o 
   0 -13   5       84.47       93.97     21.37 o 
   1 -13   5       46.95       35.00     15.60 o 
   2 -13   5      274.14      196.75     81.61 o 
   3 -13   5        0.09        9.65     21.36 o 
   4 -13   5      317.04      363.32     40.96 o 
   5 -13   5       84.79      102.43     81.75 o 
   6 -13   5        8.17       25.03     27.39 o 
  -5 -12   5      120.42       56.27     29.62 o 
  -4 -12   5     1490.06     1635.62     79.85 o 
  -3 -12   5      651.37      677.36     48.82 o 
  -2 -12   5      293.42      279.92     76.62 o 
  -1 -12   5        0.88       16.75      9.00 o 
   0 -12   5      122.97      115.04     35.73 o 
   1 -12   5      692.18      713.57     50.57 o 
   2 -12   5      743.35      699.14     40.23 o 
   3 -12   5      253.13      218.17     94.61 o 
   4 -12   5        1.53       10.44     24.66 o 
   5 -12   5        5.91       38.74     32.20 o 
   6 -12   5       34.34       32.60     33.05 o 
   7 -12   5       23.83       37.11     38.47 o 
  -5 -11   5      117.27      122.28     37.95 o 
  -4 -11   5      406.73      353.88     80.70 o 
  -3 -11   5      612.25      658.86     53.86 o 
  -2 -11   5      638.78      674.74     47.79 o 
  -1 -11   5       13.80       22.11     17.22 o 
   0 -11   5      115.37      116.66     29.24 o 
   1 -11   5       55.86       62.73     10.83 o 
   2 -11   5     3256.88     3526.77    200.69 o 
   3 -11   5      937.30     1082.05     84.73 o 
   4 -11   5      266.19      211.62    107.05 o 
   5 -11   5      335.86      300.32     36.94 o 
   6 -11   5        1.61      -11.53     31.99 o 
   7 -11   5      154.53      155.48    111.65 o 
  -6 -10   5      730.69      751.43     73.19 o 
  -5 -10   5     1094.34     1171.32     79.08 o 
  -4 -10   5       87.36       69.59     21.18 o 
  -3 -10   5     1690.88     1750.41     65.88 o 
  -2 -10   5      339.17      320.09     45.83 o 
  -1 -10   5      521.85      554.05     44.93 o 
   0 -10   5     1550.36     1769.78     52.96 o 
   1 -10   5      201.64      172.93     52.91 o 
   2 -10   5     1640.09     1709.01    114.13 o 
   3 -10   5      218.46      225.71     16.46 o 
   4 -10   5       81.62      105.92     57.50 o 
   5 -10   5       72.62       83.87     43.99 o 
   6 -10   5      184.14      115.62    102.32 o 
   7 -10   5      129.58      148.70     92.40 o 
   8 -10   5        6.44       -7.17     23.09 o 
  -7  -9   5       32.26       30.63     26.27 o 
  -6  -9   5     1416.16     1405.36    109.35 o 
  -5  -9   5      944.12      867.18     80.73 o 
  -4  -9   5       20.76       26.20     12.81 o 
  -3  -9   5       31.17       14.12     14.26 o 
  -2  -9   5       63.20       98.43     26.07 o 
  -1  -9   5     1076.49     1052.85     44.11 o 
   0  -9   5     3468.94     3762.66    139.37 o 
   1  -9   5      436.03      422.87     22.05 o 
   2  -9   5      184.30      159.11     14.67 o 
   3  -9   5      127.64      121.59     13.98 o 
   4  -9   5     1287.08     1293.52     75.62 o 
   5  -9   5      194.76      201.44    117.43 o 
   6  -9   5      650.87      519.19     74.62 o 
   7  -9   5      170.31       99.65     51.40 o 
   8  -9   5      471.92      598.24     49.57 o 
  -7  -8   5      116.65      138.09     45.03 o 
  -6  -8   5        5.49        2.91     20.16 o 
  -5  -8   5      143.97      144.19     43.41 o 
  -4  -8   5       30.32       38.31     19.15 o 
  -3  -8   5      528.30      562.40     45.64 o 
  -2  -8   5      829.73      846.99     55.37 o 
  -1  -8   5       32.08       32.59     14.72 o 
   0  -8   5     2701.44     2903.30     80.13 o 
   1  -8   5      718.82      651.07     34.03 o 
   2  -8   5      496.14      492.08     21.66 o 
   3  -8   5       18.13       32.53     10.27 o 
   4  -8   5      553.30      522.37     47.55 o 
   5  -8   5      250.38      284.98     26.38 o 
   6  -8   5      767.76      851.49     48.03 o 
   7  -8   5      360.23      388.72     47.75 o 
   8  -8   5        1.19       14.22     15.01 o 
  -8  -7   5      914.27      988.06     89.90 o 
  -7  -7   5      928.09      972.14    148.75 o 
  -6  -7   5      986.07      875.45     61.48 o 
  -5  -7   5      617.98      564.32     43.54 o 
  -4  -7   5      258.67      265.00     38.72 o 
  -3  -7   5     1362.39     1361.09     45.60 o 
  -2  -7   5     5893.84     6221.13    290.26 o 
  -1  -7   5     2095.08     2050.51     57.08 o 
   0  -7   5      305.15      312.29     19.59 o 
   1  -7   5      135.16      120.15      9.54 o 
   2  -7   5      654.07      674.22     22.31 o 
   3  -7   5      768.25      725.36     59.00 o 
   4  -7   5     1302.22     1227.56     52.21 o 
   5  -7   5     1000.38     1091.72     64.41 o 
   6  -7   5     1213.19     1347.97     37.97 o 
   7  -7   5       79.46      151.24     24.63 o 
   8  -7   5       60.55       19.28     31.21 o 
   9  -7   5       94.65       35.00     29.28 o 
  -8  -6   5      275.78      165.59     66.59 o 
  -7  -6   5      297.18      276.95     88.90 o 
  -6  -6   5       12.81       -0.70     36.71 o 
  -5  -6   5       51.37       54.99     18.89 o 
  -4  -6   5       70.43       61.73     13.82 o 
  -3  -6   5     1006.52     1076.04     36.58 o 
  -2  -6   5     5480.75     5536.10    107.11 o 
  -1  -6   5     2667.91     2666.10     57.99 o 
   0  -6   5        9.88        7.42      4.94 o 
   1  -6   5       52.53      126.06     15.47 o 
   2  -6   5       77.02       93.84     12.93 o 
   3  -6   5     2168.30     2254.29     62.73 o 
   4  -6   5     1470.85     1539.13     55.28 o 
   5  -6   5      187.30      186.36     24.02 o 
   6  -6   5       65.47       44.44     18.90 o 
   7  -6   5       19.04       27.59     11.48 o 
   8  -6   5       61.53       25.64     32.57 o 
   9  -6   5       46.53       50.43     40.35 o 
  -8  -5   5        6.25      -16.70     24.47 o 
  -7  -5   5      227.82      220.19     63.80 o 
  -5  -5   5     1401.79     1275.26     40.83 o 
  -4  -5   5     3437.13     3494.11    123.80 o 
  -3  -5   5      672.53      607.40     17.26 o 
  -2  -5   5       10.01       14.05      6.93 o 
  -1  -5   5      200.26      159.28     20.35 o 
   0  -5   5     2656.44     3252.31     92.13 o 
   1  -5   5      706.43      682.21     17.73 o 
   2  -5   5      123.69      134.21     10.81 o 
   3  -5   5      943.56      866.31     21.77 o 
   4  -5   5     1613.35     1718.44     56.77 o 
   5  -5   5      861.13     1003.38     30.19 o 
   6  -5   5      448.96      357.51     37.97 o 
   7  -5   5      118.20       64.86     25.20 o 
   8  -5   5        0.01        0.76     21.79 o 
   9  -5   5      223.17      167.78    109.15 o 
  -9  -4   5      386.63      234.56    118.10 o 
  -8  -4   5       10.11       21.44     13.49 o 
  -7  -4   5       47.91       32.17     17.77 o 
  -6  -4   5        4.06        6.90     13.74 o 
  -5  -4   5     1810.28     1814.71     93.12 o 
  -4  -4   5     5188.74     4813.39    197.64 o 
  -3  -4   5     4145.40     4264.84    158.07 o 
  -2  -4   5      801.32      836.79     24.69 o 
  -1  -4   5      251.33      236.05      7.47 o 
   0  -4   5      942.00     1148.12     15.89 o 
   1  -4   5     7795.79     7538.10    112.21 o 
   2  -4   5     4924.01     4445.60     72.15 o 
   3  -4   5      455.78      398.20     12.23 o 
   4  -4   5      306.46      335.93     14.82 o 
   5  -4   5        6.08       12.60      4.74 o 
   6  -4   5      525.65      476.32     20.56 o 
   7  -4   5        9.55       10.23      7.58 o 
   8  -4   5      154.86      116.44     79.39 o 
   9  -4   5       13.39       63.52     49.42 o 
  -9  -3   5       44.04       22.18     18.20 o 
  -8  -3   5        0.91        2.24     19.61 o 
  -7  -3   5      980.71     1111.82     58.30 o 
  -6  -3   5      976.20      960.34     41.62 o 
  -5  -3   5       49.34       95.10     28.73 o 
  -4  -3   5      533.85      576.50     19.71 o 
  -3  -3   5     1410.71     1500.89     31.38 o 
  -2  -3   5      590.97      705.17     17.27 o 
  -1  -3   5      525.02      573.18     12.99 o 
   0  -3   5     2355.36     2291.73     46.83 o 
   1  -3   5     9681.21     9165.05     89.76 o 
   2  -3   5     3951.86     3530.09     45.15 o 
   3  -3   5     2044.60     1900.47     34.78 o 
   4  -3   5        0.55        9.65      4.48 o 
   5  -3   5       14.19       14.95      6.97 o 
   6  -3   5       17.62       28.66     10.22 o 
   7  -3   5      979.87      975.35     49.47 o 
   8  -3   5      267.96      295.83    148.11 o 
   9  -3   5        1.39      -24.00     42.43 o 
  -9  -2   5      231.36      185.67     76.31 o 
  -8  -2   5       86.34      105.92     26.72 o 
  -7  -2   5      823.34      872.28     40.18 o 
  -6  -2   5     1981.08     2111.86     62.83 o 
  -5  -2   5     1780.39     1833.36     66.56 o 
  -4  -2   5      120.96      122.51      8.95 o 
  -3  -2   5       15.67       16.55      9.02 o 
  -2  -2   5      304.16      410.84     11.65 o 
  -1  -2   5       92.30       77.61      8.28 o 
   1  -2   5      181.73      171.15      6.76 o 
   2  -2   5      116.76      116.94      9.71 o 
   3  -2   5      484.66      543.84     27.91 o 
   4  -2   5      651.67      558.10     25.05 o 
   5  -2   5      900.86      818.75     35.50 o 
   6  -2   5        2.28        3.80      7.37 o 
   7  -2   5      488.83      495.22     28.45 o 
   8  -2   5       75.14      140.18     67.21 o 
   9  -2   5      104.35       89.87     65.92 o 
  -9  -1   5      178.23      161.39     61.92 o 
  -8  -1   5      347.45      326.36     35.77 o 
  -7  -1   5     1107.79     1082.92     53.04 o 
  -6  -1   5      159.44      163.26     53.35 o 
  -5  -1   5     2202.49     2166.18     50.44 o 
  -4  -1   5      171.25      167.73      7.22 o 
  -3  -1   5      764.05      943.66     35.82 o 
  -2  -1   5     1734.33     1607.08     25.28 o 
  -1  -1   5    20388.16    22445.43    496.43 o 
   0  -1   5     7904.83     7106.84    136.62 o 
   1  -1   5     1244.68     1107.73     16.75 o 
   2  -1   5      507.37      522.77     19.60 o 
   3  -1   5      499.95      524.55     15.90 o 
   4  -1   5      215.18      201.10     23.52 o 
   5  -1   5     1908.41     1913.09     51.50 o 
   6  -1   5       48.85       67.75     17.75 o 
   7  -1   5        6.12       17.49     22.65 o 
   8  -1   5      146.21      165.44    101.68 o 
   9  -1   5        1.25       -7.38     37.74 o 
  -9   0   5      599.75      739.63     96.95 o 
  -8   0   5     1401.75     1510.12     73.51 o 
  -7   0   5      251.68      274.68     30.02 o 
  -6   0   5      984.67     1037.46     35.57 o 
  -5   0   5      437.12      520.64     45.96 o 
  -4   0   5     1198.78     1153.04     22.28 o 
  -3   0   5     5437.71     5293.70     85.37 o 
  -2   0   5     7870.55     7658.83    194.92 o 
  -1   0   5      216.60      208.59     12.10 o 
   0   0   5       34.45       38.42      9.61 o 
   1   0   5      545.23      515.11     14.70 o 
   2   0   5      544.76      592.40     32.10 o 
   3   0   5     1283.47     1547.64     73.78 o 
   4   0   5     2574.66     2924.64     66.59 o 
   5   0   5     1092.70     1159.54     55.61 o 
   6   0   5     1586.46     1660.83     69.15 o 
   7   0   5       73.52       77.38     27.83 o 
   8   0   5       13.67       18.21     16.14 o 
  -9   1   5      624.12      698.05    111.00 o 
  -8   1   5      798.40      787.40     52.62 o 
  -7   1   5       96.40       78.56     25.55 o 
  -6   1   5      410.01      421.20     25.42 o 
  -5   1   5       99.59       98.34     14.02 o 
  -4   1   5     3043.50     2972.74     51.33 o 
  -3   1   5     6540.13     6189.68     78.29 o 
  -2   1   5     5912.70     5420.89     64.11 o 
  -1   1   5      699.42      751.51     45.30 o 
   0   1   5      782.59      711.38     27.16 o 
   1   1   5       52.25       43.89     11.68 o 
   2   1   5      312.32      333.95     32.09 o 
   3   1   5     2557.40     2618.88    117.70 o 
   4   1   5      666.33      729.00     51.10 o 
   5   1   5       46.99       83.89     22.42 o 
   6   1   5       18.16       38.82     12.65 o 
   7   1   5       38.17       53.16     26.38 o 
   8   1   5       11.61       21.32     23.18 o 
  -9   2   5      240.03      122.13    112.95 o 
  -8   2   5      349.41      324.94     41.20 o 
  -7   2   5      961.19     1009.06     60.86 o 
  -6   2   5       13.34       21.02     17.03 o 
  -5   2   5     2283.63     2315.09     55.68 o 
  -4   2   5        8.87        3.65      5.27 o 
  -3   2   5      937.00      880.88     15.90 o 
  -2   2   5     5799.06     5270.05     77.28 o 
  -1   2   5     1090.30      950.21     19.12 o 
   0   2   5       20.94       17.86     16.13 o 
   1   2   5      347.26      299.99     34.15 o 
   2   2   5      400.93      351.08     57.96 o 
   3   2   5     4171.46     4697.50    186.56 o 
   4   2   5     2432.48     2484.70    123.68 o 
   5   2   5       97.12       89.55     30.71 o 
   6   2   5      481.83      471.93     41.03 o 
   7   2   5      165.72      129.73     39.66 o 
   8   2   5       22.31       32.75     21.26 o 
  -9   3   5        4.68       -1.12     35.77 o 
  -8   3   5       68.54       37.63     30.79 o 
  -7   3   5        0.41        0.62      8.79 o 
  -6   3   5      679.63      703.19     31.78 o 
  -5   3   5     2546.63     2558.51    100.41 o 
  -4   3   5     2714.68     2908.55     82.57 o 
  -3   3   5      195.97      197.85     10.00 o 
  -2   3   5      364.51      410.04     40.28 o 
  -1   3   5       84.21       72.53     29.08 o 
   0   3   5       64.58       56.70     32.04 o 
   1   3   5    15260.36    15811.97    138.75 o 
   2   3   5      268.92      366.39     38.15 o 
   3   3   5      961.70     1050.62     57.26 o 
   4   3   5       11.46       20.70     26.15 o 
   5   3   5      181.09      160.91     39.21 o 
   6   3   5      109.81       69.14     39.19 o 
   7   3   5       27.06       19.59     34.33 o 
   8   3   5      188.28      147.25     60.99 o 
  -9   4   5       38.42       -5.57     32.33 o 
  -8   4   5      115.66      163.11     67.44 o 
  -7   4   5     1246.92     1233.06     52.92 o 
  -6   4   5       42.43       45.53     15.37 o 
  -5   4   5     4473.46     4731.11    112.97 o 
  -4   4   5     1580.48     1614.95     66.76 o 
  -3   4   5      734.34      724.78     35.12 o 
  -2   4   5       30.05       21.45     11.89 o 
  -1   4   5      134.96      154.46     62.62 o 
   0   4   5     9927.66     9983.28    251.40 o 
   1   4   5     3041.31     3328.94    122.04 o 
   2   4   5     1561.15     1774.36    128.21 o 
   3   4   5      391.08      398.02     44.76 o 
   4   4   5     1422.94     1467.58    144.30 o 
   5   4   5      175.87      167.93     64.90 o 
   6   4   5      505.86      534.66     62.34 o 
   7   4   5      989.28      892.29    143.21 o 
  -9   5   5      110.18       95.78     78.40 o 
  -8   5   5       64.56       42.41     30.00 o 
  -7   5   5     1056.33     1266.17     81.23 o 
  -6   5   5       42.26       30.99     16.30 o 
  -5   5   5     1058.63     1190.55     53.19 o 
  -4   5   5     1739.78     1955.09     68.14 o 
  -3   5   5       53.25       45.28     23.02 o 
  -2   5   5       25.06       24.12     22.85 o 
  -1   5   5      644.06      586.16     58.22 o 
   0   5   5      123.23      108.78     38.21 o 
   1   5   5     3355.61     3687.75    149.14 o 
   2   5   5      766.67      784.39     49.82 o 
   3   5   5      208.51      205.04     77.97 o 
   4   5   5       37.75       59.09     34.27 o 
   5   5   5       44.53       48.98     49.40 o 
   6   5   5      257.90      240.22    119.18 o 
   7   5   5       18.48       24.82     24.15 o 
  -7   6   5      702.28      705.40     69.59 o 
  -6   6   5      204.25      205.29     37.57 o 
  -5   6   5       18.92       17.76     10.87 o 
  -4   6   5      150.04      157.34     23.96 o 
  -3   6   5      841.24      861.79     35.28 o 
  -2   6   5     2302.78     2423.26     86.19 o 
  -1   6   5     2399.08     2396.40     83.05 o 
   0   6   5      818.21      773.24     66.31 o 
   1   6   5       66.67      104.04     51.02 o 
   2   6   5       60.69       68.76     39.12 o 
   3   6   5       24.21       44.43     35.81 o 
   4   6   5      657.06      664.26     55.70 o 
   5   6   5      619.34      510.31    206.13 o 
   6   6   5       11.44       21.73     22.91 o 
  -7   7   5      373.74      375.21     41.41 o 
  -6   7   5      661.99      792.11     59.89 o 
  -5   7   5       15.86       21.03     18.72 o 
  -4   7   5      666.41      636.70     34.21 o 
  -3   7   5       67.60       72.47     25.12 o 
  -2   7   5       17.14       13.23     15.11 o 
  -1   7   5     3681.24     3912.94    135.49 o 
   0   7   5      888.66      857.96     54.07 o 
   1   7   5       26.51       52.49     19.07 o 
   2   7   5       14.90       32.35     21.37 o 
   3   7   5       34.43       34.87     22.49 o 
   4   7   5      858.84      951.62     69.76 o 
   5   7   5     1064.52      991.23    195.97 o 
   6   7   5       40.85       22.13     38.74 o 
  -7   8   5      171.26      105.36     74.25 o 
  -6   8   5       17.43      -22.73     26.78 o 
  -5   8   5      137.47      105.07     45.23 o 
  -4   8   5     1768.10     1822.64     56.86 o 
  -3   8   5     1176.22     1222.88    140.03 o 
  -2   8   5      166.30      147.31     46.04 o 
  -1   8   5      984.59      984.78     61.66 o 
   0   8   5      145.86      178.25     38.36 o 
   1   8   5       45.75       36.27     30.94 o 
   2   8   5      699.31      694.78     84.54 o 
   3   8   5       21.98       49.79     29.87 o 
   4   8   5      836.77      930.79     83.90 o 
   5   8   5      160.34      156.97     57.34 o 
  -7   9   5        0.98       13.16     24.21 o 
  -6   9   5      324.33      309.58     40.09 o 
  -5   9   5       11.06        2.69     21.40 o 
  -4   9   5      647.72      640.91     30.41 o 
  -3   9   5      499.85      559.77     36.01 o 
  -2   9   5      401.01      400.10     53.06 o 
  -1   9   5        5.28        3.96     26.40 o 
   0   9   5       98.80      114.40     27.19 o 
   1   9   5      527.40      510.67     68.91 o 
   2   9   5     1365.98     1648.88    152.09 o 
   3   9   5      228.97      199.23     76.52 o 
   4   9   5      204.36      156.28     64.90 o 
  -7  10   5        3.83       -6.90     32.65 o 
  -6  10   5      455.85      493.51    140.86 o 
  -5  10   5        5.04        6.87     21.18 o 
  -4  10   5      297.44      275.55     60.14 o 
  -3  10   5      689.75      590.50     81.47 o 
  -2  10   5      274.56      291.92     63.24 o 
  -1  10   5       17.19        5.03     17.47 o 
   0  10   5      172.27      173.69    106.58 o 
   1  10   5       39.08       18.34     20.13 o 
   2  10   5      390.93      391.24    149.40 o 
   3  10   5      350.81      309.59    148.60 o 
  -6  11   5      199.52      196.05    168.42 o 
  -5  11   5      118.07      129.73     77.31 o 
  -4  11   5      368.37      385.62    189.96 o 
  -3  11   5       10.90       11.15     14.79 o 
  -2  11   5       20.04       18.46     19.09 o 
  -1  11   5      412.15      366.53     37.61 o 
   0  11   5      447.41      423.57    126.45 o 
   1  11   5       30.18       -5.66     29.36 o 
   2  11   5        0.73      -18.76     35.29 o 
  -4  12   5       37.31       24.28     27.73 o 
  -3  12   5       60.01       63.45     45.14 o 
  -2  12   5       13.66       18.34     17.56 o 
  -1  12   5       89.87       66.75     29.94 o 
   0  12   5      454.80      477.38     52.71 o 
   1  12   5      624.13      498.30    141.65 o 
  -1 -15   6        0.12        7.95     13.22 o 
   0 -15   6       39.86       19.03     15.65 o 
   1 -15   6       51.29       83.03     72.56 o 
   2 -15   6      484.12      383.50    176.35 o 
  -3 -14   6      172.99      130.31     39.16 o 
  -2 -14   6       16.95       -9.12     24.08 o 
  -1 -14   6       30.94       24.00     22.06 o 
   0 -14   6      128.45       83.68     29.31 o 
   1 -14   6        4.47       13.95     30.63 o 
   2 -14   6      568.40      596.91     44.22 o 
   3 -14   6      334.08      263.12    192.98 o 
   4 -14   6       16.93       23.67     34.14 o 
   5 -14   6       50.77       22.25     22.61 o 
  -4 -13   6      277.82      186.02    129.31 o 
  -3 -13   6       30.70       28.71     18.96 o 
  -2 -13   6        0.13      -16.26     22.77 o 
  -1 -13   6      142.34      118.47     25.84 o 
   0 -13   6      281.38      232.24     69.73 o 
   1 -13   6      421.24      410.94     78.32 o 
   2 -13   6       50.97       45.83     32.94 o 
   3 -13   6      148.68      129.34     69.73 o 
   4 -13   6       58.16       53.61     35.66 o 
   5 -13   6        2.77      -23.33     39.25 o 
   6 -13   6       41.42       -7.81     38.14 o 
  -5 -12   6       92.48       57.65     31.04 o 
  -4 -12   6       88.44      124.02     60.13 o 
  -3 -12   6      162.32      124.21     39.48 o 
  -2 -12   6       13.64        9.47     21.53 o 
  -1 -12   6       59.12       73.64     21.37 o 
   0 -12   6     1444.99     1585.19     70.13 o 
   1 -12   6     1877.61     1957.47    192.43 o 
   2 -12   6       43.02       22.39     12.52 o 
   3 -12   6       44.02       18.65     45.68 o 
   4 -12   6        9.23       28.99     23.18 o 
   5 -12   6      354.62      250.92    132.54 o 
   6 -12   6      127.51      138.59     80.38 o 
  -6 -11   6        0.64       -4.57     37.86 o 
  -5 -11   6       47.51       48.13     40.17 o 
  -4 -11   6        5.69       29.63     39.19 o 
  -3 -11   6       84.21       72.75     25.55 o 
  -2 -11   6     1843.87     1920.24    119.68 o 
  -1 -11   6      510.38      566.92     41.14 o 
   0 -11   6      327.98      322.56     45.99 o 
   1 -11   6      116.62      121.39     33.52 o 
   2 -11   6        1.36       14.36     13.53 o 
   3 -11   6      395.22      354.77     43.03 o 
   4 -11   6       75.05       42.33     36.70 o 
   5 -11   6       12.54       36.08     30.66 o 
   6 -11   6      344.34      468.80     49.77 o 
   7 -11   6       87.60       79.72     51.35 o 
  -6 -10   6       62.51       74.62     73.26 o 
  -5 -10   6        6.07       14.01     21.91 o 
  -4 -10   6      255.07      286.87     52.82 o 
  -3 -10   6     3239.54     3626.39    167.20 o 
  -2 -10   6     2254.09     2364.97    117.84 o 
  -1 -10   6     2836.46     3078.58    113.16 o 
   0 -10   6       20.53       10.81     17.88 o 
   1 -10   6       36.15       66.49     18.02 o 
   2 -10   6      116.26      119.54     41.14 o 
   3 -10   6      129.25      123.48     22.81 o 
   4 -10   6      951.06      826.29     40.99 o 
   5 -10   6       16.22       33.35     31.54 o 
   6 -10   6      249.52      236.00    114.24 o 
   7 -10   6       13.32       19.34     19.94 o 
   8 -10   6       16.77       36.17     29.54 o 
  -7  -9   6      294.64      197.44     70.60 o 
  -6  -9   6       53.69       26.52     42.17 o 
  -5  -9   6        7.81       33.65     30.08 o 
  -4  -9   6      344.20      434.22     38.13 o 
  -3  -9   6      130.58      153.17     30.50 o 
  -2  -9   6      276.09      296.38     29.34 o 
  -1  -9   6     2450.52     2572.70     94.69 o 
   0  -9   6      186.94      173.54     38.43 o 
   1  -9   6      331.93      343.25     22.46 o 
   2  -9   6       72.53       78.53     15.61 o 
   3  -9   6      685.57      719.92     20.05 o 
   4  -9   6      449.84      530.92     34.41 o 
   5  -9   6      641.90      760.85     90.08 o 
   6  -9   6      102.03       65.02     37.40 o 
   7  -9   6       43.23       26.35     21.50 o 
   8  -9   6        8.94       13.25     12.22 o 
  -7  -8   6       35.89       17.01     29.18 o 
  -6  -8   6      220.18      164.32     72.46 o 
  -5  -8   6      865.67      929.27     69.15 o 
  -4  -8   6     1330.98     1309.67    112.44 o 
  -3  -8   6     2124.16     2209.16     62.76 o 
  -2  -8   6      745.77      754.73     31.12 o 
  -1  -8   6        2.60        4.64     10.31 o 
   0  -8   6       16.13       17.11     12.16 o 
   1  -8   6     1186.55     1220.80     32.38 o 
   2  -8   6     1097.23     1146.58     33.33 o 
   3  -8   6     1213.07     1195.75     31.23 o 
   4  -8   6      437.39      457.08     40.45 o 
   5  -8   6      611.43      698.23     46.61 o 
   6  -8   6      141.90       62.97     25.13 o 
   7  -8   6      259.83      163.34     65.37 o 
   8  -8   6       24.26       12.32     21.29 o 
  -8  -7   6        4.20       19.31     19.22 o 
  -7  -7   6      106.14      136.97     58.72 o 
  -6  -7   6      436.90      400.13    137.77 o 
  -5  -7   6        8.50      -11.59     30.96 o 
  -4  -7   6     3592.24     3910.84    152.32 o 
  -3  -7   6     4006.07     4503.12    111.32 o 
  -2  -7   6      967.67      993.33     37.15 o 
  -1  -7   6      116.16      128.59     25.56 o 
   0  -7   6      884.22      868.57     42.74 o 
   1  -7   6     3309.40     3348.05     98.48 o 
   2  -7   6     8835.21     8809.67    262.49 o 
   3  -7   6      375.47      331.25     15.70 o 
   4  -7   6      497.34      494.13     34.41 o 
   5  -7   6        4.91       18.42     11.78 o 
   6  -7   6      103.71       76.19     33.78 o 
   7  -7   6      276.75      278.83     33.28 o 
   8  -7   6      193.32      112.43    121.46 o 
  -8  -6   6       18.15       -1.36     15.93 o 
  -7  -6   6     1147.15     1148.06     70.09 o 
  -6  -6   6      633.97      628.58     68.18 o 
  -5  -6   6      261.87      242.98     33.88 o 
  -4  -6   6     1855.63     1929.97     43.63 o 
  -3  -6   6      504.12      482.61     21.99 o 
  -2  -6   6      423.51      500.28     24.33 o 
  -1  -6   6      290.12      253.57     20.51 o 
   0  -6   6      766.82      854.62     23.69 o 
   1  -6   6     1820.31     1760.67     41.44 o 
   2  -6   6     1136.20     1040.06     24.40 o 
   3  -6   6      447.22      463.36     18.26 o 
   4  -6   6      600.41      661.70     33.64 o 
   5  -6   6      592.93      521.49     26.79 o 
   6  -6   6       96.51       75.15     35.17 o 
   7  -6   6       56.38      106.07     43.81 o 
   8  -6   6      222.45      197.55    137.46 o 
  -8  -5   6       57.06       43.80     19.59 o 
  -7  -5   6      542.81      588.68    142.29 o 
  -6  -5   6     1797.06     1870.47    123.30 o 
  -5  -5   6     1257.51     1245.32     37.00 o 
  -4  -5   6       14.49       31.58     15.16 o 
  -3  -5   6      205.91      215.44     17.08 o 
  -2  -5   6     1542.88     1529.67     27.47 o 
  -1  -5   6     3359.30     3227.17     53.49 o 
   0  -5   6     2046.17     1914.09     27.69 o 
   1  -5   6     2754.33     2698.79     64.52 o 
   2  -5   6      648.04      615.79     14.37 o 
   3  -5   6      273.49      292.33      8.50 o 
   4  -5   6      190.53      154.90      9.81 o 
   5  -5   6     1235.10     1191.74     24.69 o 
   6  -5   6      539.78      418.29     26.82 o 
   7  -5   6       36.64       60.08     20.72 o 
   8  -5   6      274.97      210.65    116.95 o 
   9  -5   6      163.90      149.88    118.65 o 
  -9  -4   6      858.89      868.59     58.46 o 
  -8  -4   6      292.57      355.57     39.27 o 
  -7  -4   6       53.24       22.01     17.21 o 
  -6  -4   6      785.39      891.88     77.21 o 
  -5  -4   6      736.76      828.69     22.44 o 
  -4  -4   6      365.10      440.55     27.99 o 
  -3  -4   6     1914.10     2037.31     45.66 o 
  -2  -4   6      436.90      404.48     26.07 o 
  -1  -4   6     1266.69     1219.77     19.77 o 
   0  -4   6     6814.15     6857.45    124.95 o 
   1  -4   6     4062.32     3849.93     63.44 o 
   2  -4   6       70.88       65.36     12.00 o 
   3  -4   6      425.37      403.84     13.18 o 
   4  -4   6      161.42      137.70     15.43 o 
   5  -4   6     1039.59     1047.38     26.94 o 
   6  -4   6     1017.95     1096.54     43.68 o 
   7  -4   6        3.70       17.56     11.26 o 
   8  -4   6      220.13      148.55     89.40 o 
   9  -4   6        0.56       17.58     31.14 o 
  -9  -3   6       41.14       37.65     27.60 o 
  -8  -3   6     1304.84     1553.73     55.42 o 
  -7  -3   6      492.90      428.95     29.26 o 
  -6  -3   6      475.06      454.87     31.70 o 
  -5  -3   6      341.45      312.57     26.21 o 
  -4  -3   6     3207.69     3376.43    125.15 o 
  -3  -3   6     9002.53     9308.08    155.78 o 
  -2  -3   6     1950.37     1835.64     32.96 o 
  -1  -3   6      193.37      187.71      9.21 o 
   0  -3   6     5171.93     4959.75    114.66 o 
   1  -3   6       48.44       84.83      8.37 o 
   2  -3   6       95.46      102.75      9.24 o 
   3  -3   6     2318.95     2439.27     33.54 o 
   4  -3   6       32.62       32.02      8.45 o 
   5  -3   6     1037.70     1112.94     36.14 o 
   6  -3   6     1415.62     1610.64     57.23 o 
   7  -3   6        2.90       21.46     12.49 o 
   8  -3   6       53.25       25.58     34.42 o 
   9  -3   6       90.87       27.43     38.12 o 
  -9  -2   6      183.01       80.59     42.21 o 
  -8  -2   6     1586.79     1565.95     49.24 o 
  -7  -2   6     1078.45     1014.51     50.40 o 
  -6  -2   6       10.18       13.27     10.77 o 
  -5  -2   6       54.86       50.60      6.11 o 
  -4  -2   6      233.01      203.45     12.63 o 
  -3  -2   6     2222.31     2145.63     43.21 o 
  -2  -2   6     9341.87    10209.22    202.70 o 
  -1  -2   6       26.18       27.61      9.07 o 
   0  -2   6      998.33     1034.34     14.36 o 
   1  -2   6       21.06       42.68      9.08 o 
   2  -2   6     1163.83     1152.65     21.96 o 
   3  -2   6     2072.23     2099.48     48.47 o 
   4  -2   6     2893.34     2881.20     70.03 o 
   5  -2   6       68.79      107.33     25.41 o 
   6  -2   6        4.44        9.01     10.04 o 
   7  -2   6       65.78       57.08     17.78 o 
   8  -2   6       41.60       35.93     34.66 o 
   9  -2   6      225.16      142.20    100.93 o 
  -9  -1   6       52.64       55.76     36.11 o 
  -8  -1   6      210.71      160.60     54.74 o 
  -7  -1   6        7.48        3.34     18.26 o 
  -6  -1   6     1074.27      965.39     43.84 o 
  -5  -1   6     3979.08     4100.63     88.83 o 
  -4  -1   6      275.68      266.45      9.51 o 
  -3  -1   6     3771.50     3967.25    132.22 o 
  -2  -1   6     4073.19     4042.83    217.43 o 
  -1  -1   6     2697.26     2552.50     44.18 o 
   0  -1   6        5.45        4.39      2.93 o 
   1  -1   6     1110.34     1201.79     21.60 o 
   2  -1   6      706.99      598.47     21.00 o 
   3  -1   6     4230.69     4182.54    201.64 o 
   4  -1   6     4216.22     4742.36    159.00 o 
   5  -1   6        1.17        9.12      7.08 o 
   6  -1   6      481.74      393.32     25.51 o 
   7  -1   6       78.62       53.38     20.96 o 
   8  -1   6       81.88       92.16     80.23 o 
  -9   0   6       94.75       75.45     33.07 o 
  -8   0   6       58.81       53.84     30.12 o 
  -7   0   6      591.90      591.25     55.42 o 
  -6   0   6       24.46       25.59     12.03 o 
  -5   0   6     4122.48     4109.36     93.02 o 
  -4   0   6     3505.95     3377.58     53.61 o 
  -3   0   6      353.98      456.16     14.89 o 
  -2   0   6      261.41      260.62     10.77 o 
  -1   0   6        0.63        3.72      4.99 o 
   0   0   6     6201.07     5853.54    296.96 o 
   1   0   6     6211.03     5713.19    118.43 o 
   2   0   6      594.04      595.84     31.95 o 
   3   0   6      216.78      235.48     87.45 o 
   4   0   6       33.42       43.44     13.17 o 
   5   0   6       64.42       71.07     21.25 o 
   6   0   6      157.89      145.93     34.98 o 
   7   0   6      168.35       95.05     45.41 o 
   8   0   6       42.72       23.15     14.44 o 
  -9   1   6        1.90       14.89     14.37 o 
  -8   1   6      208.83      192.93     64.26 o 
  -7   1   6     2010.04     2096.28    142.46 o 
  -6   1   6     2661.14     2753.21     85.47 o 
  -5   1   6      694.15      695.66     27.18 o 
  -4   1   6     3660.84     3718.31    107.89 o 
  -3   1   6       26.77       19.70      5.50 o 
  -2   1   6       47.36       54.07      9.46 o 
  -1   1   6       14.99       11.71     16.01 o 
   0   1   6     2082.41     1913.05     50.67 o 
   1   1   6     5219.69     4783.52    119.81 o 
   2   1   6     3973.49     4444.53    113.18 o 
   3   1   6       76.73      116.00     41.46 o 
   4   1   6        7.63       16.49     11.83 o 
   5   1   6       40.16       55.96     18.55 o 
   6   1   6      611.37      630.90     31.55 o 
   7   1   6      721.58      763.77     51.31 o 
   8   1   6      139.41       79.56     72.20 o 
  -9   2   6        9.92       15.59     16.52 o 
  -8   2   6      270.02      321.76     42.60 o 
  -7   2   6      123.55      138.99     42.21 o 
  -6   2   6     5882.14     6080.44    146.26 o 
  -5   2   6       51.37       74.25     18.34 o 
  -4   2   6      289.79      372.48     26.88 o 
  -3   2   6       40.99       33.57     16.56 o 
  -2   2   6      626.54      535.24     30.93 o 
  -1   2   6     2985.89     2915.54     70.05 o 
   0   2   6      584.73      621.37     42.17 o 
   1   2   6     5585.06     5253.28    171.43 o 
   2   2   6     2057.08     1989.90     60.88 o 
   3   2   6      129.36      121.38     37.97 o 
   4   2   6      127.28      178.41     78.83 o 
   5   2   6        4.56       -3.21     26.87 o 
   6   2   6      233.99      285.77     47.97 o 
   7   2   6      868.63     1063.80    111.87 o 
   8   2   6      273.90      295.21     38.56 o 
  -9   3   6      428.06      381.43     54.28 o 
  -8   3   6       99.85       93.61     34.87 o 
  -7   3   6     1994.45     2209.88     98.05 o 
  -6   3   6      901.58      970.63     42.62 o 
  -5   3   6        9.83       21.58     18.13 o 
  -4   3   6      517.43      553.09     28.77 o 
  -3   3   6        4.99        2.17      9.55 o 
  -2   3   6     2597.68     2656.56     76.45 o 
  -1   3   6     5389.14     5757.81    143.56 o 
   0   3   6     2950.91     2973.84     84.26 o 
   1   3   6     4733.61     5063.24    139.72 o 
   2   3   6        4.75       -0.36     26.36 o 
   3   3   6      286.76      321.54     44.90 o 
   4   3   6     1603.81     1743.99    120.40 o 
   5   3   6      437.13      493.05     41.83 o 
   6   3   6        0.79       18.40     16.49 o 
   7   3   6      118.96      136.37     54.86 o 
  -9   4   6      451.39      467.25     36.11 o 
  -8   4   6      185.88      165.79    116.77 o 
  -7   4   6      822.87      770.78     48.72 o 
  -6   4   6       26.01       52.79     21.46 o 
  -4   4   6      625.08      567.50     80.20 o 
  -3   4   6     1004.86      953.60     46.21 o 
  -2   4   6      376.71      390.99     34.03 o 
  -1   4   6     2530.85     2317.97     93.67 o 
   0   4   6      284.95      225.80     87.87 o 
   1   4   6       34.70        8.20     17.13 o 
   2   4   6        2.72       26.51     27.05 o 
   3   4   6      707.18      752.87     62.01 o 
   4   4   6      232.19      228.43    105.01 o 
   5   4   6      768.26      848.37     85.16 o 
   6   4   6      435.22      499.02     81.27 o 
   7   4   6       41.83       38.50     29.85 o 
  -6   5   6      414.72      393.33     31.81 o 
  -5   5   6      184.33      195.06     25.73 o 
  -4   5   6     1301.38     1383.64     43.01 o 
  -3   5   6     2693.22     2836.06     78.51 o 
  -2   5   6      603.59      517.98     37.89 o 
  -1   5   6      113.73      141.24     72.41 o 
   0   5   6       49.62       57.59     29.22 o 
   1   5   6       22.16       27.76     24.00 o 
   2   5   6     1246.82     1402.26     70.76 o 
   3   5   6      278.97      376.01     39.18 o 
   4   5   6       28.88       19.25     23.76 o 
   5   5   6      736.16      874.87    118.36 o 
   6   5   6       21.86       -8.38     33.08 o 
   7   5   6       67.47       52.52     34.03 o 
  -6   6   6      236.64      184.58     23.09 o 
  -5   6   6       46.04       51.78     23.98 o 
  -4   6   6       95.29       99.23     34.41 o 
  -3   6   6     1907.20     1954.46     71.77 o 
  -2   6   6     4649.60     4948.62    129.54 o 
  -1   6   6      111.95       84.82     33.99 o 
   0   6   6      158.77      162.31     53.36 o 
   1   6   6      743.34      784.05    102.37 o 
   2   6   6      962.21      913.25     97.47 o 
   3   6   6     1139.23     1179.59     75.86 o 
   4   6   6       21.04       17.95     20.31 o 
   5   6   6      193.65      161.31     92.78 o 
   6   6   6       22.98       20.91     23.24 o 
  -6   7   6      133.65      130.30     67.36 o 
  -5   7   6      355.70      363.05     48.90 o 
  -4   7   6      289.03      284.60     27.19 o 
  -3   7   6     3592.40     3881.77    131.42 o 
  -2   7   6      495.82      483.74     78.75 o 
  -1   7   6      119.97      114.71     47.56 o 
   0   7   6      848.14      832.86     68.00 o 
   1   7   6       10.20      -26.33     26.94 o 
   2   7   6      212.84      270.66    104.57 o 
   3   7   6      434.86      404.63    189.85 o 
   4   7   6       65.26       33.54     26.76 o 
   5   7   6        0.19       -3.75     34.38 o 
  -7   8   6       81.85       91.62     48.32 o 
  -6   8   6      297.48      278.06     41.33 o 
  -5   8   6      956.76     1033.18     36.46 o 
  -4   8   6      831.49      858.36     46.83 o 
  -3   8   6      419.39      442.45     35.11 o 
  -2   8   6        4.15       14.77     15.60 o 
  -1   8   6      224.99      201.67     92.18 o 
   0   8   6     1573.19     1622.65     66.73 o 
   1   8   6      632.14      677.99     52.41 o 
   2   8   6       80.94       62.22     31.46 o 
   3   8   6      208.53      185.06     84.24 o 
   4   8   6        2.48       56.56     39.70 o 
   5   8   6      153.45      119.79     79.42 o 
  -7   9   6       66.82       63.51     63.18 o 
  -6   9   6       32.24       -5.54     36.35 o 
  -5   9   6     1049.93     1110.61    104.53 o 
  -4   9   6       46.37       35.09     16.05 o 
  -3   9   6       41.60       25.56     16.73 o 
  -2   9   6      213.10      161.44     55.80 o 
  -1   9   6       96.83       96.81     43.09 o 
   0   9   6      622.17      642.70     45.74 o 
   1   9   6      591.24      616.21     54.99 o 
   2   9   6      100.68       81.21     37.25 o 
   3   9   6       62.74        3.15     32.94 o 
   4   9   6        0.04        7.54     21.15 o 
  -6  10   6       40.27       34.87     40.29 o 
  -5  10   6        2.88        9.93     33.50 o 
  -4  10   6       25.11       22.91     21.19 o 
  -3  10   6      131.63      120.82     45.89 o 
  -2  10   6      277.34      306.71     56.31 o 
  -1  10   6      192.41      133.96     67.17 o 
   0  10   6       24.93       36.32     24.27 o 
   1  10   6      233.00      255.66    112.31 o 
   2  10   6       30.82       28.09     28.75 o 
   3  10   6       17.33       19.04     38.41 o 
  -5  11   6       61.81       52.04     40.84 o 
  -4  11   6        6.74       28.66     61.22 o 
  -3  11   6      105.85       96.19     46.75 o 
  -2  11   6      119.18      107.18     44.98 o 
  -1  11   6      901.52      806.76    133.22 o 
   0  11   6       94.50      128.63     45.66 o 
   1  11   6       80.24       69.70     37.94 o 
   2  11   6        1.36      -28.26     30.81 o 
  -3  12   6        0.44       14.89     28.54 o 
  -2  12   6      149.16      132.97     74.90 o 
  -1  12   6       92.15       34.91     25.62 o 
  -1 -15   7        0.20        5.20     13.52 o 
   0 -15   7      155.78      123.55     77.90 o 
   1 -15   7      336.16      179.66    136.66 o 
   2 -15   7       61.29       48.77     40.96 o 
   3 -15   7        1.79      -15.19     40.64 o 
  -3 -14   7      213.83      147.20     55.65 o 
  -2 -14   7      804.37      799.30     41.37 o 
  -1 -14   7      391.59      323.23     78.70 o 
   0 -14   7      157.91       91.20     35.58 o 
   1 -14   7      113.43       96.18     33.64 o 
   2 -14   7       18.32       47.40     34.17 o 
   3 -14   7      156.04       94.29     62.82 o 
   4 -14   7        8.84      -23.18     38.86 o 
   5 -14   7       84.87       37.15     34.09 o 
  -4 -13   7       12.29       19.46     28.69 o 
  -3 -13   7      156.99      132.80     43.33 o 
  -2 -13   7      530.40      565.66     35.67 o 
  -1 -13   7     1095.80     1132.31     42.45 o 
   0 -13   7      151.60      115.56     37.36 o 
   1 -13   7      446.55      411.62     69.58 o 
   2 -13   7       94.13      100.41     42.30 o 
   3 -13   7      267.10      223.35    140.17 o 
   4 -13   7      294.55      241.99    130.97 o 
   5 -13   7      548.95      534.24     47.58 o 
   6 -13   7      102.58       75.97     42.27 o 
  -4 -12   7      630.01      585.94     67.74 o 
  -3 -12   7       75.31       56.25     24.63 o 
  -2 -12   7      741.32      688.53     33.86 o 
  -1 -12   7      589.89      537.99     30.72 o 
   0 -12   7      304.72      334.85     30.81 o 
   1 -12   7     1423.41     1369.66    153.05 o 
   2 -12   7        2.20       -2.80     11.15 o 
   3 -12   7        4.18        9.08     27.51 o 
   4 -12   7      277.23      312.50    172.96 o 
   5 -12   7     1369.80     1496.88     73.31 o 
   6 -12   7      105.72       66.71     42.09 o 
  -6 -11   7       14.79       13.20     23.55 o 
  -5 -11   7      555.07      420.09    155.53 o 
  -4 -11   7     1078.19     1174.72    130.87 o 
  -3 -11   7     2452.22     2568.01     65.14 o 
  -2 -11   7      212.53      187.67     54.55 o 
  -1 -11   7       11.08       29.85     15.20 o 
   0 -11   7       83.38       67.72     18.37 o 
   1 -11   7       79.76       97.10     23.76 o 
   2 -11   7      580.94      573.91     45.26 o 
   3 -11   7       50.93       46.38     35.39 o 
   4 -11   7      293.80      277.43    153.31 o 
   5 -11   7       19.23       30.45     35.41 o 
   6 -11   7       61.25       13.62     23.28 o 
   7 -11   7      307.16      150.10    140.91 o 
  -6 -10   7      340.28      290.17    150.77 o 
  -5 -10   7        2.68       21.06     18.22 o 
  -4 -10   7      789.67      881.58     31.74 o 
  -3 -10   7      587.40      560.89     36.65 o 
  -2 -10   7      215.20      213.83     48.20 o 
  -1 -10   7       21.22       18.64     13.85 o 
   0 -10   7       78.99       71.88     22.75 o 
   1 -10   7      710.52      747.19     24.07 o 
   2 -10   7     2125.39     2133.08     83.42 o 
   3 -10   7     2276.85     2338.22    143.14 o 
   4 -10   7      125.39      129.12     68.36 o 
   5 -10   7       17.48       41.07     35.20 o 
   6 -10   7        5.15        9.35     37.98 o 
   7 -10   7       25.55       23.88     20.64 o 
  -6  -9   7      958.39      893.02     77.17 o 
  -5  -9   7     1119.10     1122.22     59.45 o 
  -4  -9   7       19.11        5.09     17.40 o 
  -3  -9   7      238.39      230.93     51.07 o 
  -2  -9   7      193.02      199.53     51.31 o 
  -1  -9   7      513.93      524.06     34.47 o 
   0  -9   7      970.38     1019.19     49.51 o 
   1  -9   7      183.55      196.22     26.52 o 
   2  -9   7      915.18      862.71     49.89 o 
   3  -9   7      925.64     1032.21     41.42 o 
   4  -9   7       40.03       34.84     25.97 o 
   5  -9   7      634.59      563.92     59.00 o 
   6  -9   7        1.08        7.84     20.34 o 
   7  -9   7      119.87      137.44     56.91 o 
   8  -9   7      647.86      858.77     40.35 o 
  -7  -8   7      191.01      202.84     81.74 o 
  -6  -8   7     1310.12     1352.88    156.66 o 
  -5  -8   7     2124.75     2232.65    144.93 o 
  -4  -8   7        8.70        6.57     13.03 o 
  -3  -8   7      965.98      987.05     40.04 o 
  -2  -8   7     1182.64     1120.13     47.74 o 
  -1  -8   7     4347.80     4652.45    126.78 o 
   0  -8   7     3611.36     3798.92    125.41 o 
   1  -8   7      898.48      934.81     32.78 o 
   2  -8   7     1340.78     1335.63     51.84 o 
   3  -8   7      861.88      902.22     42.82 o 
   4  -8   7       28.54       40.08     34.66 o 
   5  -8   7      919.75      841.57     60.05 o 
   6  -8   7        8.92        7.48      8.98 o 
   7  -8   7       17.32       -5.25     20.56 o 
   8  -8   7       18.21       17.65     14.75 o 
  -8  -7   7      356.29      389.37    135.37 o 
  -7  -7   7      236.44      144.53     54.25 o 
  -6  -7   7      980.44      926.45     75.52 o 
  -5  -7   7      168.39      217.16     79.93 o 
  -4  -7   7      619.56      616.71     29.22 o 
  -3  -7   7     1909.35     1928.56     67.10 o 
  -2  -7   7      402.56      404.72     35.38 o 
  -1  -7   7       37.98       21.38     10.09 o 
   0  -7   7     1041.97      942.00     34.35 o 
   1  -7   7      493.06      431.73     21.50 o 
   2  -7   7        9.88        3.72      6.60 o 
   3  -7   7      535.53      497.45     24.89 o 
   4  -7   7     2929.66     3136.86    128.35 o 
   5  -7   7       62.21       53.02     17.04 o 
   6  -7   7     2045.97     2243.71     96.33 o 
   7  -7   7      111.25       89.52     50.68 o 
   8  -7   7        8.52       16.89     23.30 o 
  -8  -6   7      816.59      801.49     69.54 o 
  -7  -6   7      549.87      548.18    151.00 o 
  -6  -6   7       45.09       76.77     33.66 o 
  -5  -6   7       44.41       38.74     13.56 o 
  -4  -6   7     1447.79     1455.83     50.93 o 
  -3  -6   7     1806.77     1703.29     52.19 o 
  -2  -6   7     4295.11     4257.16     90.08 o 
  -1  -6   7      745.62      767.47     29.69 o 
   0  -6   7     1295.52     1405.49     32.24 o 
   1  -6   7      300.93      282.38     13.30 o 
   2  -6   7      701.62      668.84     21.43 o 
   3  -6   7     1326.82     1318.09     37.41 o 
   4  -6   7     1361.52     1254.14     28.18 o 
   5  -6   7      493.10      562.57     29.21 o 
   6  -6   7      259.24      294.44     29.71 o 
   7  -6   7       65.49       89.46     33.58 o 
   8  -6   7        6.73      -38.16     38.16 o 
  -8  -5   7      325.12      197.22     96.08 o 
  -7  -5   7      936.35      924.60     41.33 o 
  -6  -5   7        0.59       20.40     22.79 o 
  -5  -5   7      845.34      774.13     59.33 o 
  -4  -5   7       12.45       40.78     21.06 o 
  -3  -5   7     1662.27     1721.48     53.13 o 
  -2  -5   7    10275.56    10812.85    238.47 o 
  -1  -5   7     2553.99     2536.40     67.49 o 
   0  -5   7      158.34      148.65      8.22 o 
   1  -5   7      686.87      756.85     17.49 o 
   2  -5   7     2128.75     2058.06     31.64 o 
   3  -5   7     1911.15     1937.29     42.88 o 
   4  -5   7      919.07      886.16     21.91 o 
   5  -5   7       11.74       18.83      8.43 o 
   6  -5   7      436.87      429.71     29.62 o 
   7  -5   7       38.05       30.73     15.28 o 
   8  -5   7       16.17      -20.22     40.07 o 
  -9  -4   7        3.03       20.05     31.84 o 
  -8  -4   7      187.61       86.18     36.90 o 
  -7  -4   7       56.32       34.79     27.34 o 
  -6  -4   7      465.04      438.26     27.85 o 
  -5  -4   7     2160.71     2273.24     60.06 o 
  -4  -4   7      481.17      440.74     40.65 o 
  -3  -4   7      243.09      246.96     16.87 o 
  -2  -4   7     1423.49     1511.33     43.14 o 
  -1  -4   7       10.77        4.97      7.98 o 
   0  -4   7     1513.38     1902.99     45.56 o 
   1  -4   7     7982.41     8240.18    129.91 o 
   2  -4   7      902.51      880.54     17.99 o 
   3  -4   7     1496.41     1637.87     38.14 o 
   4  -4   7      932.91      953.41     40.42 o 
   5  -4   7       25.18       44.43      8.99 o 
   6  -4   7       66.68       48.97     14.42 o 
   7  -4   7       42.04       20.35     14.77 o 
   8  -4   7       19.49       28.09     26.18 o 
  -9  -3   7      184.78      153.22     64.13 o 
  -8  -3   7        1.39       -2.00     13.42 o 
  -7  -3   7      412.76      352.79     75.72 o 
  -6  -3   7      391.09      366.79     25.30 o 
  -5  -3   7     1277.23     1199.50     24.65 o 
  -4  -3   7     7086.62     7357.28    287.40 o 
  -3  -3   7      718.19      586.14     31.38 o 
  -2  -3   7       36.23       22.19     29.40 o 
  -1  -3   7      182.12      248.43     14.37 o 
   0  -3   7     3147.91     3122.86     44.76 o 
   1  -3   7     4771.63     4492.68    138.99 o 
   2  -3   7     1170.28     1160.91     39.37 o 
   3  -3   7      279.07      276.83     14.63 o 
   4  -3   7      315.71      359.85     21.28 o 
   5  -3   7       44.28       87.80     27.79 o 
   6  -3   7      390.10      323.02     31.34 o 
   7  -3   7      449.56      336.17     52.72 o 
   8  -3   7        0.30       16.19     25.33 o 
  -9  -2   7       18.15       15.10     17.18 o 
  -8  -2   7      342.90      281.30     61.80 o 
  -7  -2   7      794.29      905.99     35.83 o 
  -6  -2   7       16.33       14.88      8.97 o 
  -5  -2   7      100.47      134.44     11.16 o 
  -4  -2   7     2024.01     2162.92     50.80 o 
  -3  -2   7     1625.17     1818.09     87.50 o 
  -2  -2   7      605.13      679.02     24.06 o 
  -1  -2   7      275.16      286.59     62.02 o 
   0  -2   7      543.53      478.18     15.08 o 
   1  -2   7     9448.78     9169.72    158.75 o 
   2  -2   7     3330.45     3291.12     51.94 o 
   3  -2   7      655.94      771.99     35.54 o 
   4  -2   7       38.57       50.11     11.29 o 
   5  -2   7       11.07       15.92      8.30 o 
   6  -2   7      457.65      541.41     26.69 o 
   7  -2   7      122.45      107.56     33.70 o 
   8  -2   7      271.49      217.91    116.88 o 
  -9  -1   7       56.04       20.49     13.76 o 
  -8  -1   7       36.18       34.64     16.63 o 
  -7  -1   7      906.61     1039.79     31.65 o 
  -6  -1   7     1756.15     1805.36     48.11 o 
  -5  -1   7      320.10      309.82     12.77 o 
  -4  -1   7      116.13      156.13     11.76 o 
  -3  -1   7      157.51      162.29     12.79 o 
  -2  -1   7     5907.91     5544.31    136.06 o 
  -1  -1   7     4256.87     3878.06     96.40 o 
   0  -1   7     1200.83     1230.70     24.90 o 
   1  -1   7      264.89      252.93     14.74 o 
   2  -1   7      250.18      223.71     21.66 o 
   3  -1   7      170.48      184.96     25.42 o 
   4  -1   7       98.64       70.87     20.36 o 
   5  -1   7       14.93       21.18     10.80 o 
   6  -1   7       10.93       12.18      7.25 o 
   7  -1   7     1218.23     1464.80     41.33 o 
   8  -1   7       86.60       87.50     62.52 o 
  -9   0   7      114.95       90.99     45.36 o 
  -8   0   7      120.00      110.49     41.81 o 
  -7   0   7      910.08      994.64     33.31 o 
  -6   0   7     1317.51     1417.16     78.70 o 
  -5   0   7      390.23      427.44     18.34 o 
  -4   0   7        5.49       12.81     12.14 o 
  -3   0   7       26.60       26.12     12.80 o 
  -2   0   7       29.81       17.94      7.84 o 
  -1   0   7     4127.41     3714.68     86.71 o 
   0   0   7     3236.28     3078.00    104.21 o 
   1   0   7       15.43       19.19     12.26 o 
   2   0   7       40.00       34.85     20.56 o 
   3   0   7      113.70      151.30     48.84 o 
   4   0   7      896.97      833.56     34.35 o 
   5   0   7      960.74      968.66     48.52 o 
   6   0   7      174.88      134.02     34.44 o 
   7   0   7      107.79      100.15     53.51 o 
   8   0   7       12.40       -0.48     45.91 o 
  -9   1   7      356.62      424.73     41.15 o 
  -8   1   7      908.85      957.04     33.88 o 
  -7   1   7       10.94       16.85     12.12 o 
  -6   1   7       43.53       27.06     15.78 o 
  -5   1   7       92.24      108.42     27.87 o 
  -4   1   7      359.15      327.08     19.24 o 
  -3   1   7     5472.28     5569.97    157.51 o 
  -2   1   7       42.71       48.90     15.34 o 
  -1   1   7     1987.34     1987.06     55.03 o 
   0   1   7     4047.89     3903.55    103.97 o 
   1   1   7      111.62       60.09     34.85 o 
   2   1   7     1059.85     1173.99     65.93 o 
   3   1   7      100.90      137.10     59.89 o 
   4   1   7       55.66       82.78     29.55 o 
   5   1   7     1629.96     1956.60    103.20 o 
   6   1   7      125.08      153.87     41.61 o 
   7   1   7      197.47      118.94     39.06 o 
   8   1   7       76.47       53.94     25.20 o 
  -9   2   7      221.70      241.36     52.00 o 
  -8   2   7      768.20      860.68     47.17 o 
  -7   2   7       23.42       20.40     18.39 o 
  -6   2   7     1441.03     1417.47     73.38 o 
  -5   2   7       11.51        4.93     20.10 o 
  -4   2   7     1821.96     1919.14     55.64 o 
  -3   2   7     4254.98     4106.91     74.91 o 
  -2   2   7     4887.09     5243.48    133.09 o 
  -1   2   7       21.31       26.58     21.95 o 
   0   2   7     4084.04     4110.58    111.15 o 
   1   2   7       61.43       55.69     16.11 o 
   2   2   7     2980.58     3053.06    150.73 o 
   3   2   7     1058.36     1061.88     60.15 o 
   4   2   7       18.49       26.00     16.46 o 
   5   2   7      181.68      200.63     85.60 o 
   6   2   7      116.40      123.89     36.60 o 
   7   2   7       60.45       47.82     27.01 o 
  -9   3   7       96.26       56.41     29.61 o 
  -8   3   7      330.93      311.31     53.75 o 
  -7   3   7       10.59        5.07      6.75 o 
  -6   3   7       90.09       81.46     32.52 o 
  -5   3   7      162.04      143.91     77.12 o 
  -4   3   7      345.04      372.59     33.55 o 
  -3   3   7     2934.05     2896.29     81.81 o 
  -2   3   7     3122.42     3110.68    123.36 o 
  -1   3   7      172.52      161.81     88.14 o 
   0   3   7     1237.80     1313.10     63.13 o 
   1   3   7      400.65      455.95     41.84 o 
   2   3   7      661.57      684.65     55.17 o 
   3   3   7     1768.06     1855.22    104.61 o 
   4   3   7      860.80      914.01    137.20 o 
   5   3   7      331.18      311.97    114.35 o 
   6   3   7        0.95       -0.21     26.30 o 
   7   3   7        6.84      -11.01     18.41 o 
  -7   4   7        0.15        3.30      8.65 o 
  -6   4   7      368.94      284.90     43.70 o 
  -5   4   7     2244.84     2591.67     96.57 o 
  -4   4   7      895.53      881.20     56.33 o 
  -3   4   7       74.32       81.64     41.28 o 
  -2   4   7        3.52       14.19     13.41 o 
  -1   4   7       36.65       22.77     27.64 o 
   0   4   7       22.49       33.08     19.22 o 
   1   4   7      227.21      270.96     87.25 o 
   2   4   7      240.19      295.00    116.69 o 
   3   4   7      419.81      449.73     54.50 o 
   4   4   7      617.36      649.21     68.55 o 
   5   4   7      197.18      217.96    107.72 o 
   6   4   7      170.42      137.75     62.92 o 
   7   4   7       53.00       47.69     35.89 o 
  -7   5   7      186.92       90.35     55.78 o 
  -6   5   7      383.42      301.99     53.89 o 
  -5   5   7      446.40      549.49     81.17 o 
  -4   5   7     1327.78     1322.14     58.73 o 
  -3   5   7      116.23      103.78     31.50 o 
  -2   5   7       21.95       10.29     15.56 o 
  -1   5   7      310.16      303.35     31.71 o 
   0   5   7     1922.33     1800.22     74.88 o 
   1   5   7     7263.00     8354.16    126.84 o 
   2   5   7      436.30      396.69    120.07 o 
   3   5   7       58.15       51.80     28.73 o 
   4   5   7        3.23       20.06     32.71 o 
   5   5   7      175.92      145.66     60.38 o 
   6   5   7      215.42      214.05     81.18 o 
  -6   6   7      181.27      140.47     26.72 o 
  -5   6   7      959.07     1083.43     40.13 o 
  -4   6   7      473.83      572.46     58.10 o 
  -3   6   7        3.77       16.49     31.05 o 
  -2   6   7        9.31       -2.48     27.39 o 
  -1   6   7       67.32       77.94     48.90 o 
   0   6   7      517.55      484.17     32.12 o 
   1   6   7      494.97      459.76     42.59 o 
   2   6   7     1196.49     1232.35    194.21 o 
   3   6   7        2.42       29.45     26.45 o 
   4   6   7       15.91       20.82     22.55 o 
   5   6   7      101.22      100.47     36.82 o 
   6   6   7      393.66      259.45    168.46 o 
  -6   7   7       51.80       73.71     48.38 o 
  -5   7   7      108.74       71.47     37.19 o 
  -4   7   7      152.17      123.61     56.56 o 
  -3   7   7      808.95      747.78     69.60 o 
  -2   7   7     1285.17     1292.77     74.93 o 
  -1   7   7      716.62      699.39    155.85 o 
   0   7   7       98.93       89.16     28.38 o 
   1   7   7      856.76      769.01     57.37 o 
   2   7   7       16.93       11.47     26.33 o 
   3   7   7       64.11       61.03     32.52 o 
   4   7   7      423.00      430.37     58.56 o 
   5   7   7        0.97       16.10     21.12 o 
  -5   8   7       76.28       41.66     24.86 o 
  -4   8   7      210.86      157.71     75.92 o 
  -3   8   7       12.52       37.32     19.13 o 
  -2   8   7      186.05      160.42     71.06 o 
  -1   8   7      594.49      664.82     56.77 o 
   0   8   7      874.59      828.05    142.19 o 
   1   8   7       13.70       -0.70     39.22 o 
   2   8   7        0.00       31.35     34.44 o 
   3   8   7      445.21      516.68     86.88 o 
   4   8   7       69.20       37.66     34.76 o 
  -5   9   7      212.35      140.09     81.82 o 
  -4   9   7      458.89      404.46     31.50 o 
  -3   9   7      290.75      224.04    131.32 o 
  -2   9   7       46.03       40.96     30.73 o 
  -1   9   7      205.38      167.58    101.88 o 
   0   9   7      163.59      100.03     50.80 o 
   1   9   7      142.59      115.25     60.58 o 
   2   9   7      171.95      166.80     75.68 o 
   3   9   7       19.58       23.36     18.55 o 
  -4  10   7      572.03      524.10     58.91 o 
  -3  10   7     1076.81     1088.19     74.21 o 
  -2  10   7      107.33       63.14     31.31 o 
  -1  10   7       63.01       53.46     30.64 o 
   0  10   7        0.37       -6.60     31.35 o 
   1  10   7      189.38      183.14     98.13 o 
   2  10   7      462.36      454.23     70.88 o 
  -3  11   7      314.04      375.31     45.33 o 
  -2  11   7       23.67       -1.66     31.42 o 
  -1  11   7       10.31       -2.97     34.62 o 
   0  11   7        0.33       32.74     32.02 o 
   1  11   7       32.34       27.85     22.22 o 
  -1 -15   8       82.99       35.24     29.25 o 
   0 -15   8       22.32       -0.88     40.95 o 
   1 -15   8      108.56       73.37     51.18 o 
   2 -15   8      120.95       89.55     43.31 o 
   3 -15   8        0.05       42.82     27.75 o 
  -3 -14   8      763.53      827.90     41.07 o 
  -2 -14   8       66.83       58.08     20.38 o 
  -1 -14   8       17.63        3.37     17.67 o 
   0 -14   8        4.73       21.58     17.86 o 
   1 -14   8      218.52      171.30    103.61 o 
   2 -14   8     1301.87     1374.79     66.16 o 
   3 -14   8       86.81       55.11     41.84 o 
   4 -14   8      104.62       92.72     87.66 o 
  -4 -13   8      194.62      157.45     58.99 o 
  -3 -13   8      240.60      174.71     60.19 o 
  -2 -13   8       79.76       59.34     28.17 o 
  -1 -13   8      411.62      353.13     24.24 o 
   0 -13   8      112.50       88.08     40.60 o 
   1 -13   8      441.64      518.53     78.35 o 
   2 -13   8      256.77      217.19     97.61 o 
   3 -13   8      473.91      473.44     47.56 o 
   4 -13   8       99.60       28.37     32.22 o 
   5 -13   8      174.03      138.86     72.89 o 
  -5 -12   8      397.14      218.72    145.38 o 
  -4 -12   8       49.07       40.59     32.75 o 
  -3 -12   8        1.52        4.93     18.85 o 
  -2 -12   8        0.58      -15.06     21.37 o 
  -1 -12   8     1497.06     1328.37     59.81 o 
   0 -12   8      524.20      478.29     48.89 o 
   1 -12   8      272.68      281.44     41.17 o 
   2 -12   8      332.14      346.80    139.73 o 
   3 -12   8      327.67      416.44     42.40 o 
   4 -12   8      179.58      150.21     65.20 o 
   5 -12   8        4.49       35.77     24.00 o 
   6 -12   8        4.69      -25.57     32.65 o 
  -6 -11   8      188.95      152.84     82.83 o 
  -5 -11   8      649.27      507.55    216.59 o 
  -4 -11   8       88.70       84.94     30.51 o 
  -3 -11   8       12.21        3.24     14.27 o 
  -2 -11   8        9.08       22.54     18.32 o 
  -1 -11   8     1204.38     1199.17     33.49 o 
   0 -11   8     1739.50     1974.69     84.78 o 
   1 -11   8      603.35      610.97     23.50 o 
   2 -11   8        6.01       -3.70     13.15 o 
   3 -11   8      167.44      150.10     71.11 o 
   4 -11   8       29.17       14.38     31.09 o 
   5 -11   8      200.74      166.54    120.69 o 
   6 -11   8      161.71      103.78     75.43 o 
   7 -11   8       55.55       39.47     27.15 o 
  -6 -10   8        0.27      -16.19     41.79 o 
  -5 -10   8      305.14      232.59     84.35 o 
  -4 -10   8      185.43      166.23     46.69 o 
  -3 -10   8      510.23      478.67     25.57 o 
  -2 -10   8      611.84      639.34     32.99 o 
  -1 -10   8       83.16       72.68     17.16 o 
   0 -10   8      309.30      312.78     27.33 o 
   1 -10   8      998.20      954.89     52.47 o 
   2 -10   8      591.89      510.32     30.17 o 
   3 -10   8      586.62      561.69     46.56 o 
   4 -10   8       47.84       -6.27     33.81 o 
   5 -10   8       84.46       96.17     51.54 o 
   6 -10   8      312.43      340.73     91.66 o 
   7 -10   8      243.58      203.02    137.59 o 
  -7  -9   8      675.19      724.08     62.28 o 
  -6  -9   8       15.03       17.80     28.18 o 
  -5  -9   8       42.02       47.49     29.82 o 
  -4  -9   8       31.48       48.08     16.38 o 
  -3  -9   8      860.18      887.19     45.88 o 
  -2  -9   8     7506.87     8573.97    123.37 o 
  -1  -9   8      257.61      243.69     29.53 o 
   0  -9   8        2.96        1.95     15.87 o 
   1  -9   8      131.00      135.15     33.04 o 
   2  -9   8      447.59      441.03     20.70 o 
   3  -9   8     1391.86     1454.99     53.95 o 
   4  -9   8       90.68      105.02     60.78 o 
   5  -9   8        7.88        7.41     12.41 o 
   6  -9   8       17.57       34.00     20.31 o 
   7  -9   8       24.78       27.01     23.30 o 
   8  -9   8      220.31      103.05     76.11 o 
  -7  -8   8      198.46      236.36     77.02 o 
  -6  -8   8       19.90       21.19     57.47 o 
  -5  -8   8     1102.22     1072.22    177.17 o 
  -4  -8   8       15.59        3.86      8.28 o 
  -3  -8   8     2140.26     2172.18     71.03 o 
  -2  -8   8      282.10      274.79     21.13 o 
  -1  -8   8     3055.57     3277.43     85.44 o 
   0  -8   8        5.54       11.89     10.53 o 
   1  -8   8      162.71      216.82     21.14 o 
   2  -8   8     1325.40     1330.11     40.89 o 
   3  -8   8     1151.64     1156.98     33.23 o 
   4  -8   8     2328.18     2504.93     91.49 o 
   5  -8   8      197.55      194.94     79.68 o 
   6  -8   8      678.51      671.96     66.33 o 
   7  -8   8       78.25       50.26     30.65 o 
   8  -8   8        8.75       -8.59     34.80 o 
  -8  -7   8       12.29       -0.75     13.78 o 
  -7  -7   8      181.06      122.73     50.17 o 
  -6  -7   8      228.41      169.39     71.83 o 
  -5  -7   8      739.31      729.89     45.43 o 
  -4  -7   8     1104.71     1075.55     48.27 o 
  -3  -7   8      169.79      162.40     46.54 o 
  -2  -7   8      200.88      194.85     46.67 o 
  -1  -7   8      440.35      392.44     24.44 o 
   0  -7   8      308.13      341.85     27.21 o 
   1  -7   8     1310.99     1419.37     54.29 o 
   2  -7   8      201.42      198.26     12.42 o 
   3  -7   8       12.39       22.37      7.62 o 
   4  -7   8       78.93       39.41      8.81 o 
   5  -7   8       49.34       27.76     17.45 o 
   6  -7   8        4.54        6.55     11.77 o 
   7  -7   8      248.22      130.11     67.99 o 
   8  -7   8      106.75      100.11     77.40 o 
  -8  -6   8        4.24       14.38     15.27 o 
  -7  -6   8      463.03      430.55     43.95 o 
  -6  -6   8       53.75       64.33     50.98 o 
  -5  -6   8      452.89      500.94     17.27 o 
  -4  -6   8     1909.57     1968.08     57.22 o 
  -3  -6   8     1689.91     1669.22     88.24 o 
  -2  -6   8       23.24       35.32      8.05 o 
  -1  -6   8      119.28      116.48     29.82 o 
   0  -6   8      926.28      940.71     31.49 o 
   1  -6   8     3103.35     3067.87    128.44 o 
   2  -6   8     3122.93     3280.18     66.44 o 
   3  -6   8      641.51      647.43     17.29 o 
   4  -6   8      768.15      751.63     25.34 o 
   5  -6   8     1459.17     1610.17     78.63 o 
   6  -6   8      424.56      363.60     29.67 o 
   7  -6   8     1001.13     1036.95     90.61 o 
   8  -6   8        2.41       -2.27     34.44 o 
  -8  -5   8      227.11      216.08     65.68 o 
  -7  -5   8      621.96      674.45     64.87 o 
  -6  -5   8     2088.35     2050.00     99.13 o 
  -5  -5   8        0.23        5.96     16.21 o 
  -4  -5   8      339.31      369.38     20.33 o 
  -3  -5   8      648.05      695.12     40.38 o 
  -2  -5   8      131.34      183.72     37.71 o 
  -1  -5   8     1668.56     1802.86     33.67 o 
   0  -5   8        8.25       16.72     10.07 o 
   1  -5   8      183.09      154.76      8.81 o 
   2  -5   8     4349.72     4197.81     64.10 o 
   3  -5   8      296.72      305.17     15.45 o 
   4  -5   8      102.28       95.02     13.02 o 
   5  -5   8      556.61      597.09     24.23 o 
   6  -5   8      234.20      246.17     34.04 o 
   7  -5   8      685.76      704.69     79.51 o 
   8  -5   8       17.49       10.32     26.03 o 
  -9  -4   8       78.12       52.80     28.13 o 
  -8  -4   8        6.95       11.13     19.89 o 
  -7  -4   8     1832.42     1961.31     47.97 o 
  -6  -4   8     1468.29     1542.97     73.93 o 
  -5  -4   8      406.21      382.72     21.61 o 
  -4  -4   8      350.69      379.40     29.42 o 
  -3  -4   8        0.79        7.18     12.50 o 
  -2  -4   8      927.13      901.13     49.53 o 
  -1  -4   8     8655.41     8973.81    223.50 o 
   0  -4   8       73.22      111.27     14.39 o 
   1  -4   8       37.36       33.46      7.15 o 
   2  -4   8     1463.31     1344.69     29.78 o 
   3  -4   8       90.12      104.60     17.07 o 
   4  -4   8      533.68      504.71     18.45 o 
   5  -4   8     1772.62     1789.52     67.11 o 
   6  -4   8       19.52       30.20     12.55 o 
   7  -4   8       13.68       41.88     24.89 o 
   8  -4   8       22.24       19.19     37.32 o 
  -9  -3   8      663.31      723.58     61.88 o 
  -8  -3   8      247.85      260.92     37.28 o 
  -7  -3   8      184.41      237.41     35.11 o 
  -6  -3   8      887.72      951.85     43.52 o 
  -5  -3   8       48.62       64.88     18.69 o 
  -4  -3   8       17.58       21.75      6.97 o 
  -3  -3   8      118.12      110.99     23.04 o 
  -2  -3   8      547.37      550.90     26.09 o 
  -1  -3   8      614.67      500.42     14.25 o 
   0  -3   8     1598.45     1413.48     22.80 o 
   1  -3   8     6437.44     6389.34    156.34 o 
   2  -3   8      298.12      299.88     17.70 o 
   3  -3   8      360.57      380.90     21.68 o 
   4  -3   8       85.97       92.15     20.24 o 
   5  -3   8      918.71      969.02     42.21 o 
   6  -3   8      163.60      154.06     42.72 o 
   7  -3   8      117.35      107.88     40.76 o 
   8  -3   8       62.86       53.70     44.41 o 
  -9  -2   8      994.25     1199.84     63.74 o 
  -8  -2   8      190.60      169.21     66.27 o 
  -7  -2   8      437.84      391.12     26.91 o 
  -6  -2   8      523.42      558.76     24.86 o 
  -5  -2   8       51.03       36.64      9.43 o 
  -4  -2   8      762.05      644.40     30.71 o 
  -3  -2   8     6065.82     6214.12    352.67 o 
  -2  -2   8     1844.30     2017.83     76.42 o 
  -1  -2   8      904.83      814.21     43.42 o 
   0  -2   8     1420.60     1244.67     24.98 o 
   1  -2   8      271.07      212.17     16.89 o 
   2  -2   8      697.33      766.99     24.21 o 
   3  -2   8     1903.05     1945.39     55.18 o 
   4  -2   8       21.75       32.66     12.06 o 
   5  -2   8     1020.85     1075.96     38.88 o 
   6  -2   8      195.43      240.20     30.10 o 
   7  -2   8       44.24       47.77     16.17 o 
   8  -2   8       82.97       43.33     49.93 o 
  -9  -1   8      166.30      149.22     72.43 o 
  -8  -1   8     1186.92     1221.32     65.21 o 
  -7  -1   8      640.55      605.10     44.58 o 
  -6  -1   8      655.24      609.34     16.56 o 
  -5  -1   8       33.45       45.65     12.07 o 
  -4  -1   8      438.16      455.16     22.13 o 
  -3  -1   8     4248.42     4686.23    124.57 o 
  -2  -1   8     1501.68     1353.93     69.30 o 
  -1  -1   8     1835.25     1760.92     89.15 o 
   0  -1   8       86.35      115.13     22.53 o 
   1  -1   8      259.66      221.83     19.84 o 
   2  -1   8     1443.37     1425.46     41.96 o 
   3  -1   8     2459.16     2560.27     90.53 o 
   4  -1   8      511.10      469.63     29.15 o 
   5  -1   8       14.58       17.29     10.98 o 
   6  -1   8      360.05      364.15     30.50 o 
   7  -1   8       76.23       38.25     45.78 o 
   8  -1   8      141.40       79.96     66.06 o 
  -9   0   8       23.31       22.09     20.34 o 
  -8   0   8      332.71      307.36     27.58 o 
  -7   0   8       14.66       13.50     11.27 o 
  -6   0   8     1421.95     1332.43     65.91 o 
  -5   0   8     1132.83     1058.14     79.33 o 
  -4   0   8       28.92       31.92     11.07 o 
  -3   0   8     2279.13     2389.45    116.64 o 
  -2   0   8     4655.50     4604.68    214.08 o 
  -1   0   8      261.06      264.53     28.51 o 
   0   0   8      510.39      597.66     35.63 o 
   1   0   8        1.66       15.98     16.04 o 
   2   0   8      329.19      281.16     43.73 o 
   3   0   8     1478.45     1582.45     53.70 o 
   4   0   8      770.63      801.61     35.60 o 
   5   0   8        0.73        0.34      7.49 o 
   6   0   8       13.61       -0.78     11.57 o 
   7   0   8        2.51        3.43      9.95 o 
   8   0   8       46.49       51.82     64.93 o 
  -9   1   8       25.34       35.93     35.90 o 
  -8   1   8      208.74      160.12     67.37 o 
  -7   1   8        1.33      -13.91     13.91 o 
  -6   1   8       71.53       83.87     31.59 o 
  -5   1   8     3576.45     3764.17     89.93 o 
  -4   1   8     1153.56     1135.14     38.55 o 
  -3   1   8      397.84      358.44     21.62 o 
  -2   1   8      296.00      267.84     23.35 o 
  -1   1   8      130.59      121.20     68.56 o 
   0   1   8     2853.78     2978.05     86.34 o 
   1   1   8     2783.45     2810.42     94.97 o 
   2   1   8       49.34       49.77     34.15 o 
   3   1   8      557.71      600.79     65.42 o 
   4   1   8     2571.31     2963.38    117.56 o 
   5   1   8      117.31      117.47     27.93 o 
   6   1   8      170.86      130.60     53.97 o 
   7   1   8       52.06       29.30     17.20 o 
  -8   2   8      535.70      571.83     30.07 o 
  -7   2   8      520.86      494.30     36.39 o 
  -6   2   8      186.06      195.16     32.21 o 
  -5   2   8     2857.61     3161.45    114.05 o 
  -4   2   8     2378.46     2610.75     65.40 o 
  -3   2   8      678.57      655.34     25.34 o 
  -2   2   8     1046.30     1022.36     50.14 o 
  -1   2   8        2.71       -3.03     22.52 o 
   0   2   8     1637.93     1683.10    101.28 o 
   1   2   8     1341.67     1407.33    104.61 o 
   2   2   8      749.14      727.20     48.91 o 
   3   2   8      282.16      274.98     34.34 o 
   4   2   8     1125.62     1156.81     71.55 o 
   5   2   8       65.46       35.09     25.22 o 
   6   2   8      535.75      534.14     30.18 o 
   7   2   8      320.37      301.63     57.84 o 
  -8   3   8      732.27      705.83    106.77 o 
  -7   3   8     1030.25      942.61     85.69 o 
  -6   3   8      154.46      119.76     62.20 o 
  -5   3   8      263.44      246.28     34.21 o 
  -4   3   8      228.74      211.10     93.00 o 
  -3   3   8      250.35      229.66     21.62 o 
  -2   3   8     1362.86     1258.19     77.12 o 
  -1   3   8      253.44      276.17     32.92 o 
   0   3   8      512.41      508.66     39.75 o 
   1   3   8     1158.52     1004.07     51.36 o 
   2   3   8     2215.18     2193.31    133.77 o 
   3   3   8       59.79       57.59     24.55 o 
   4   3   8      166.86      144.04     43.24 o 
   5   3   8      252.88      216.80     77.09 o 
   6   3   8      132.53      168.40     84.26 o 
   7   3   8       99.36       95.16     53.27 o 
  -7   4   8      406.03      459.92     40.57 o 
  -6   4   8     2124.57     1987.71    103.65 o 
  -5   4   8      191.23      167.78    101.56 o 
  -4   4   8      143.94      143.98     88.29 o 
  -3   4   8       12.97        6.20     20.34 o 
  -2   4   8     2785.23     2946.63    114.71 o 
  -1   4   8     2365.38     2283.98     89.00 o 
   0   4   8     1050.64      941.68     44.90 o 
   1   4   8       47.52       68.42     21.49 o 
   2   4   8      503.50      497.53     38.29 o 
   3   4   8      804.74      790.20     61.50 o 
   4   4   8      236.86      199.60     89.91 o 
   5   4   8       58.47       41.78     35.00 o 
   6   4   8       67.67       80.56     41.20 o 
  -7   5   8      181.29      155.70    113.89 o 
  -6   5   8     1586.36     1472.97     97.53 o 
  -5   5   8      143.54       93.61     88.49 o 
  -4   5   8      894.32      860.86     58.30 o 
  -3   5   8      477.96      368.70     30.71 o 
  -2   5   8     2390.41     2430.85    135.10 o 
  -1   5   8     1003.55      929.56     54.14 o 
   0   5   8     1096.99     1043.55     83.82 o 
   1   5   8     2493.79     2423.45    135.91 o 
   2   5   8      238.37      258.78    107.65 o 
   3   5   8       45.23       18.28     27.03 o 
   4   5   8      308.66      318.83     38.78 o 
   5   5   8      419.06      301.98    117.78 o 
   6   5   8       42.59       14.29     32.42 o 
  -5   6   8      856.23      914.50     64.39 o 
  -4   6   8     1410.04     1561.81     99.52 o 
  -3   6   8     2080.24     2092.35    110.24 o 
  -2   6   8        0.72      -11.89     33.56 o 
  -1   6   8        3.18       20.58     25.54 o 
   0   6   8       41.54       34.93     17.65 o 
   1   6   8      258.77      285.71     74.32 o 
   2   6   8       88.52      122.46     64.14 o 
   3   6   8       14.85       -2.09     34.44 o 
   4   6   8      100.12       98.63     49.90 o 
   5   6   8      129.76      105.67     79.74 o 
  -6   7   8      124.36       75.11     53.88 o 
  -5   7   8       63.54       94.15     56.28 o 
  -4   7   8      823.35      917.17     64.07 o 
  -3   7   8     1319.53     1566.72     66.75 o 
  -2   7   8      328.99      381.67     42.74 o 
  -1   7   8       33.24       14.59     19.77 o 
   0   7   8        9.04       -7.57     32.17 o 
   1   7   8      107.33      103.97     58.99 o 
   2   7   8     1372.33     1526.76    125.76 o 
   3   7   8      627.24      569.95     54.54 o 
   4   7   8       32.16       29.18     30.57 o 
   5   7   8       62.34       51.13     52.67 o 
  -5   8   8       62.24       34.78     26.97 o 
  -4   8   8       23.23       17.65     19.16 o 
  -3   8   8      184.87      189.43     96.99 o 
  -2   8   8      629.93      558.46     82.49 o 
  -1   8   8      372.58      279.21     34.28 o 
   0   8   8      418.29      369.02    140.08 o 
   1   8   8      105.03       92.88     40.73 o 
   2   8   8      226.73      206.93     82.43 o 
   3   8   8      184.58      173.41     81.34 o 
   4   8   8        0.72       36.41     33.86 o 
  -4   9   8       14.64        9.62     26.66 o 
  -2   9   8       64.21       65.18     29.28 o 
  -1   9   8      527.91      531.20     45.00 o 
   0   9   8      744.86      694.69     44.42 o 
   1   9   8       76.01       48.50     36.03 o 
   2   9   8        2.92      -11.20     37.40 o 
   3   9   8      101.78       56.23     48.24 o 
  -4  10   8       86.28       96.13     66.13 o 
  -3  10   8        8.68       22.70     33.83 o 
  -2  10   8        6.26       18.22     25.75 o 
  -1  10   8       55.75       35.72     39.23 o 
   0  10   8      659.77      575.16    120.49 o 
   1  10   8      395.54      285.79    177.51 o 
  -3  11   8       31.83       37.05     24.67 o 
  -2  11   8      450.90      457.97     57.16 o 
  -1  11   8        6.54       11.62     35.71 o 
  -1 -15   9      164.88      113.27     59.26 o 
   0 -15   9      619.09      649.60     52.72 o 
   1 -15   9       16.25       -2.57     38.68 o 
   2 -15   9       43.04       17.25     21.34 o 
  -3 -14   9        4.20       12.41     15.68 o 
  -2 -14   9      135.44       96.60     51.34 o 
  -1 -14   9       76.83       48.41     21.78 o 
   0 -14   9      272.54      206.19     73.59 o 
   1 -14   9       31.62       56.69     39.59 o 
   2 -14   9      145.67      124.12     72.18 o 
   3 -14   9        2.73       -1.97     40.55 o 
   4 -14   9       26.42       57.45     44.19 o 
  -4 -13   9       59.30       39.78     25.70 o 
  -3 -13   9      453.28      370.84     79.28 o 
  -2 -13   9      284.86      297.29     47.00 o 
  -1 -13   9      109.36       99.43     32.83 o 
   0 -13   9        2.41        6.29     15.17 o 
   1 -13   9     1374.08     1327.84     41.41 o 
   2 -13   9       73.26       49.74     34.67 o 
   3 -13   9       95.76       39.61     34.94 o 
   4 -13   9      609.92      574.05     49.69 o 
   5 -13   9      111.29       95.96     76.67 o 
  -5 -12   9        1.26      -19.94     38.55 o 
  -4 -12   9       11.47       28.30     20.10 o 
  -3 -12   9      520.05      517.07     34.06 o 
  -2 -12   9      818.97      841.54     41.43 o 
  -1 -12   9      497.95      491.50     35.05 o 
   0 -12   9        5.30       10.63      9.70 o 
   1 -12   9      231.51      190.92     57.63 o 
   2 -12   9       68.87       54.16     38.57 o 
   3 -12   9      500.49      471.73     59.33 o 
   4 -12   9      130.04      157.83     78.84 o 
   5 -12   9       17.75      -18.55     39.16 o 
   6 -12   9        4.15        4.36     20.58 o 
  -6 -11   9       26.36       11.99     26.36 o 
  -5 -11   9     1027.33     1010.54    134.95 o 
  -4 -11   9      225.44      161.47     56.09 o 
  -3 -11   9       17.90       33.63     19.59 o 
  -2 -11   9       92.14       79.53     22.51 o 
  -1 -11   9     1178.50     1072.39     43.23 o 
   0 -11   9       99.01       69.94     21.24 o 
   1 -11   9       29.45       26.63      9.99 o 
   2 -11   9      514.78      460.31     34.39 o 
   3 -11   9      484.78      551.44     60.61 o 
   4 -11   9      476.17      477.41     45.23 o 
   5 -11   9      248.76      294.34     50.89 o 
   6 -11   9        1.43      -12.29     32.11 o 
   7 -11   9      131.03       85.34     69.90 o 
  -6 -10   9        0.95      -22.00     42.94 o 
  -5 -10   9       94.24       64.98     36.31 o 
  -4 -10   9     2058.82     2194.58     50.05 o 
  -3 -10   9       88.11      102.10     28.70 o 
  -2 -10   9      149.04      119.53     46.40 o 
  -1 -10   9      172.69      132.66     32.14 o 
   0 -10   9       45.09       39.53     16.03 o 
   1 -10   9     1571.61     1451.83     63.76 o 
   2 -10   9      296.76      322.65     27.23 o 
   3 -10   9       37.45       38.26     18.43 o 
   4 -10   9      228.29      248.66    133.97 o 
   5 -10   9      440.97      521.60     47.68 o 
   6 -10   9       50.17       24.37     21.77 o 
   7 -10   9      148.53       76.93     64.30 o 
  -7  -9   9      534.77      382.52    143.19 o 
  -6  -9   9      519.77      442.15    165.76 o 
  -5  -9   9     1439.25     1487.37    107.23 o 
  -4  -9   9      586.13      571.81     35.19 o 
  -3  -9   9     2624.84     2697.78    132.97 o 
  -2  -9   9      351.16      341.34     38.45 o 
  -1  -9   9      418.28      387.37     40.40 o 
   0  -9   9       99.51      111.03     33.75 o 
   1  -9   9     1003.10     1046.17     52.43 o 
   2  -9   9      692.42      694.29     38.66 o 
   3  -9   9       99.78      107.93     32.82 o 
   4  -9   9       15.06       26.72     26.27 o 
   5  -9   9        1.70        2.60     11.95 o 
   6  -9   9      198.30      153.56     72.41 o 
   7  -9   9      387.95      357.95     70.60 o 
  -7  -8   9      697.56      638.32    203.88 o 
  -6  -8   9      803.31      728.03     63.91 o 
  -5  -8   9      307.26      250.01    105.60 o 
  -4  -8   9       56.61       47.35     22.04 o 
  -3  -8   9      126.41      100.56     27.34 o 
  -2  -8   9      674.16      657.89     42.61 o 
  -1  -8   9     1068.21     1018.90     39.34 o 
   0  -8   9      139.47      192.69     22.85 o 
   1  -8   9       19.41       26.16     12.87 o 
   2  -8   9     1029.40     1084.22     44.36 o 
   3  -8   9      891.27      906.77     30.42 o 
   4  -8   9       30.56       28.60     17.83 o 
   5  -8   9       48.57       48.74     20.20 o 
   6  -8   9      422.62      316.62     62.38 o 
   7  -8   9      143.50      103.81     50.24 o 
   8  -8   9      301.47      283.99    203.32 o 
  -8  -7   9       22.54       33.38     33.66 o 
  -7  -7   9      873.79      882.37     78.89 o 
  -6  -7   9     1915.49     1935.14     65.55 o 
  -5  -7   9     1095.86     1180.51     87.96 o 
  -4  -7   9       82.93       54.10     24.40 o 
  -3  -7   9      268.41      270.18     28.91 o 
  -2  -7   9      226.74      232.74     24.42 o 
  -1  -7   9     4882.36     5058.45    232.64 o 
   0  -7   9     2045.87     2101.22     76.15 o 
   1  -7   9       38.18       28.31     11.11 o 
   2  -7   9       15.40        9.61      5.57 o 
   3  -7   9      149.47      162.23     15.87 o 
   4  -7   9       20.73       19.28      9.95 o 
   5  -7   9     2059.50     2040.31     50.53 o 
   6  -7   9       51.45       53.02     32.18 o 
   7  -7   9       44.66       36.35     30.15 o 
   8  -7   9      246.97      147.92    174.86 o 
  -8  -6   9      481.63      422.57     97.78 o 
  -7  -6   9       38.59       35.52     18.67 o 
  -6  -6   9      182.30      240.95     74.51 o 
  -5  -6   9      857.62      886.22     77.10 o 
  -4  -6   9      206.15      174.60     27.60 o 
  -3  -6   9     2474.82     2529.31     82.61 o 
  -2  -6   9        2.20       11.24      7.83 o 
  -1  -6   9     2572.23     2694.06     69.28 o 
   0  -6   9     3960.52     4246.46    166.91 o 
   1  -6   9      367.18      362.62     31.07 o 
   2  -6   9      338.18      359.85     27.15 o 
   3  -6   9      739.67      764.14     26.86 o 
   4  -6   9       97.90      106.02     28.39 o 
   5  -6   9      931.82      991.62     54.75 o 
   6  -6   9       26.10       20.47     12.67 o 
   7  -6   9       26.47       57.61     33.82 o 
   8  -6   9       48.31       34.42     32.87 o 
  -8  -5   9      813.85      781.50     87.46 o 
  -7  -5   9       55.34       54.67     22.97 o 
  -6  -5   9      448.30      352.28     36.31 o 
  -5  -5   9       12.42        5.86     10.05 o 
  -4  -5   9      847.87      800.00     60.22 o 
  -3  -5   9     7127.47     7175.71    106.68 o 
  -2  -5   9     2041.69     2112.96     64.22 o 
  -1  -5   9      174.82      177.28     16.22 o 
   0  -5   9      404.06      527.95     18.83 o 
   1  -5   9      477.63      539.23     20.27 o 
   2  -5   9      742.71      773.70     26.91 o 
   3  -5   9     1563.20     1520.18     47.02 o 
   4  -5   9      174.23      211.00     31.05 o 
   5  -5   9       44.86       15.71      9.90 o 
   6  -5   9      551.32      640.65     32.66 o 
   7  -5   9       46.70       52.05     25.23 o 
   8  -5   9       51.52       59.79     42.02 o 
  -9  -4   9      282.18      275.31    125.97 o 
  -8  -4   9      133.89      109.51     50.11 o 
  -7  -4   9      326.45      349.71     36.29 o 
  -6  -4   9       94.50       97.35     23.74 o 
  -5  -4   9      494.76      455.23     23.49 o 
  -4  -4   9      622.17      658.12     26.29 o 
  -3  -4   9     3617.42     3851.86    134.92 o 
  -2  -4   9     3967.80     4023.30     99.31 o 
  -1  -4   9     6297.21     6479.93     96.21 o 
   0  -4   9     3948.55     4186.64     65.94 o 
   1  -4   9      480.95      558.14     15.92 o 
   2  -4   9       73.24       53.40     14.53 o 
   3  -4   9     1647.95     1738.82     85.95 o 
   4  -4   9     1073.09     1151.42     34.93 o 
   5  -4   9       43.87       44.71     12.78 o 
   6  -4   9      306.20      307.37     30.73 o 
   7  -4   9       29.11       29.23     19.17 o 
   8  -4   9       48.49       31.30     30.09 o 
  -9  -3   9       54.98       54.40     20.77 o 
  -8  -3   9      286.74      270.88     98.95 o 
  -7  -3   9       36.81       37.12     20.35 o 
  -6  -3   9      122.48      121.99     30.70 o 
  -5  -3   9     3711.43     3669.70     77.66 o 
  -4  -3   9      478.32      443.21     26.67 o 
  -3  -3   9      424.43      403.56     19.61 o 
  -2  -3   9     2708.21     2892.42     62.47 o 
  -1  -3   9     1585.60     1728.42     43.99 o 
   0  -3   9      115.92      108.23     16.43 o 
   1  -3   9      883.04      963.16     27.66 o 
   2  -3   9      131.11       96.82     22.73 o 
   3  -3   9     2366.40     2556.79     65.90 o 
   4  -3   9      628.76      706.11     29.93 o 
   5  -3   9       17.69       40.71     11.35 o 
   6  -3   9       33.25       23.57      9.42 o 
   7  -3   9       39.38        8.16     20.08 o 
   8  -3   9       56.58       59.61     47.50 o 
  -9  -2   9       26.89       30.39     33.81 o 
  -8  -2   9      135.21       89.41     30.53 o 
  -7  -2   9      141.77       81.12     27.22 o 
  -6  -2   9       84.20      115.36     34.71 o 
  -5  -2   9     4498.29     4883.58     97.78 o 
  -4  -2   9     2218.45     2271.12     66.37 o 
  -3  -2   9      382.69      359.78     42.72 o 
  -2  -2   9      747.13      908.62     47.82 o 
  -1  -2   9       18.76       27.18     26.30 o 
   0  -2   9     2305.11     2483.95     50.50 o 
   1  -2   9     5661.42     5933.61    410.24 o 
   2  -2   9      111.97      128.76     37.33 o 
   3  -2   9       52.04       51.43     15.11 o 
   4  -2   9       64.80       82.03     19.34 o 
   5  -2   9        8.80       22.45     13.20 o 
   6  -2   9      643.43      625.23     30.00 o 
   7  -2   9      321.99      209.62    107.25 o 
   8  -2   9       13.28       35.02     32.69 o 
  -9  -1   9       40.83       39.17     32.33 o 
  -8  -1   9      270.44      269.19    105.22 o 
  -7  -1   9      199.98      171.57     38.17 o 
  -6  -1   9      293.94      295.19     31.93 o 
  -5  -1   9     1348.02     1381.18     41.91 o 
  -4  -1   9     1145.25     1221.96     37.87 o 
  -3  -1   9       77.06       81.92     42.22 o 
  -2  -1   9      120.13      109.12     42.51 o 
  -1  -1   9       15.38       24.42      6.60 o 
   0  -1   9     1451.55     1395.43     41.37 o 
   1  -1   9     3001.47     3171.27     65.83 o 
   2  -1   9     2268.48     2325.71     78.03 o 
   3  -1   9        0.23       -2.78     10.43 o 
   4  -1   9      316.53      349.45     28.02 o 
   5  -1   9        4.18       12.64      8.26 o 
   6  -1   9      332.12      373.68     31.19 o 
   7  -1   9      135.85      116.51     60.60 o 
   8  -1   9        0.35       17.07     27.51 o 
  -9   0   9        3.04        9.41     28.66 o 
  -8   0   9      155.61      154.03     89.54 o 
  -7   0   9     3963.19     4488.47    181.35 o 
  -6   0   9      319.99      348.38     27.70 o 
  -5   0   9        7.47        6.16      7.50 o 
  -4   0   9      423.03      522.53     71.91 o 
  -3   0   9      439.69      501.65     41.37 o 
  -2   0   9     6988.04     7065.29    124.95 o 
  -1   0   9     2609.61     2978.66     88.49 o 
   0   0   9        3.60        9.87     14.71 o 
   1   0   9      628.14      500.29     40.27 o 
   2   0   9     1046.12      965.47     48.93 o 
   3   0   9      518.08      567.66     38.96 o 
   4   0   9      823.33      825.36     50.50 o 
   5   0   9        3.90        6.86     15.24 o 
   6   0   9      290.64      339.17     29.33 o 
   7   0   9      163.63      154.38     60.33 o 
  -9   1   9       70.24       46.20     30.03 o 
  -8   1   9       81.73       66.13     32.94 o 
  -7   1   9      160.59      215.34     50.15 o 
  -6   1   9      922.94     1018.95     47.79 o 
  -5   1   9        4.39      -15.56     27.81 o 
  -4   1   9      317.84      297.27     13.78 o 
  -3   1   9      920.72      989.28     34.36 o 
  -2   1   9     3311.60     3096.28    246.73 o 
  -1   1   9     2203.46     2083.11     69.28 o 
   0   1   9     2034.84     1950.05     99.13 o 
   1   1   9        1.45        8.23     13.80 o 
   2   1   9      110.49      160.91     59.86 o 
   3   1   9      524.98      489.95     48.78 o 
   4   1   9      398.26      445.07     52.03 o 
   5   1   9      181.37      172.94     53.15 o 
   6   1   9       13.60        9.04     11.05 o 
   7   1   9      119.30      104.23     59.19 o 
  -8   2   9       11.85       12.38     12.77 o 
  -7   2   9      440.87      482.20     71.33 o 
  -6   2   9      768.94      817.23     51.00 o 
  -5   2   9      402.18      356.72     34.97 o 
  -4   2   9      276.24      241.61     16.74 o 
  -3   2   9      211.34      170.12     17.99 o 
  -2   2   9        6.17      -10.26     31.02 o 
  -1   2   9     1875.05     1877.45     84.10 o 
   0   2   9      888.10      784.79     42.15 o 
   1   2   9      107.21      161.94     60.31 o 
   2   2   9      260.52      273.03     96.02 o 
   3   2   9      611.97      600.00     36.25 o 
   4   2   9     1691.31     2062.45    103.21 o 
   5   2   9      150.11      120.41     49.86 o 
   6   2   9       58.78       46.22     21.45 o 
   7   2   9       51.05       40.62     30.42 o 
  -8   3   9      398.51      461.81     39.83 o 
  -7   3   9       30.83       15.50     20.34 o 
  -6   3   9      165.58       78.29     45.81 o 
  -5   3   9       49.82       49.10     37.36 o 
  -4   3   9     1828.66     1884.88    144.67 o 
  -3   3   9     2712.43     2693.02    136.87 o 
  -2   3   9     1335.94     1383.44     69.40 o 
  -1   3   9       10.86       14.89     22.94 o 
   0   3   9      287.63      304.31     30.61 o 
   1   3   9      928.20     1012.78     73.45 o 
   2   3   9     2236.86     2188.88    139.03 o 
   3   3   9      106.42      140.47     43.82 o 
   4   3   9       10.01       26.24     20.46 o 
   5   3   9      147.79      149.91     73.85 o 
   6   3   9       36.28       27.00     16.71 o 
  -7   4   9       20.54        9.93     11.47 o 
  -6   4   9     1810.99     1724.11    105.12 o 
  -5   4   9       28.83       21.91     17.50 o 
  -4   4   9     1324.08     1311.35     81.48 o 
  -3   4   9      774.88      845.46     48.82 o 
  -2   4   9      829.61      846.65     58.42 o 
  -1   4   9      125.78      125.87     80.98 o 
   0   4   9       10.14       23.42     24.18 o 
   1   4   9       16.48       25.88     33.63 o 
   2   4   9     2747.31     3120.49    180.74 o 
   3   4   9     1375.93     1367.05    188.46 o 
   4   4   9        2.48      -11.14     35.80 o 
   5   4   9        6.02        2.97     23.00 o 
   6   4   9        8.24        4.24     14.89 o 
  -7   5   9       73.52       31.67     32.97 o 
  -6   5   9      507.34      439.65     40.20 o 
  -5   5   9      239.07      239.54     35.98 o 
  -4   5   9       68.27       54.65     45.33 o 
  -3   5   9      317.17      318.96     35.22 o 
  -2   5   9     2264.86     2483.75    129.67 o 
  -1   5   9      234.41      244.12     91.56 o 
   0   5   9      938.72      992.08     78.56 o 
   1   5   9      736.05      664.59     95.40 o 
   2   5   9      157.36      201.26     59.68 o 
   3   5   9      178.34      167.46     67.38 o 
   4   5   9       26.20       11.29     30.66 o 
   5   5   9      162.56      130.13     65.82 o 
  -6   6   9      258.64      300.00    103.12 o 
  -5   6   9      258.84      258.04     35.62 o 
  -4   6   9       61.12       75.84     55.46 o 
  -3   6   9      161.66       85.92     34.48 o 
  -2   6   9        4.89       15.56     24.45 o 
  -1   6   9      424.56      413.44     45.11 o 
   0   6   9      628.79      679.92     58.98 o 
   1   6   9     1652.45     1436.40    118.23 o 
   2   6   9      108.76       62.17     36.01 o 
   3   6   9        1.24       -3.51     38.80 o 
   4   6   9        0.11       32.65     21.61 o 
   5   6   9       80.99       44.11     59.86 o 
  -6   7   9        2.91       11.53     24.66 o 
  -5   7   9       10.61       13.77     16.95 o 
  -4   7   9      134.57      189.07    100.56 o 
  -3   7   9       20.61       55.11     31.08 o 
  -2   7   9      222.27      255.66    102.84 o 
  -1   7   9        0.31      -24.18     35.32 o 
   0   7   9      515.41      432.39     56.12 o 
   1   7   9      549.69      541.40     59.74 o 
   2   7   9        2.91       23.33     30.38 o 
   3   7   9        0.75       25.84     24.12 o 
   4   7   9       28.21        3.51     39.62 o 
  -5   8   9       16.86       24.12     37.41 o 
  -4   8   9        6.46       -0.70     38.25 o 
  -3   8   9      155.87      173.82     84.91 o 
  -2   8   9     1394.77     1439.56     70.54 o 
  -1   8   9      105.16       48.18     46.27 o 
   0   8   9        7.43       -5.36     37.83 o 
   1   8   9      101.57       68.19     36.03 o 
   2   8   9      134.18       83.05     27.32 o 
   3   8   9       49.27       31.57     29.79 o 
  -4   9   9      424.86      327.07     38.81 o 
  -3   9   9      252.71      206.53    152.36 o 
  -2   9   9      219.58      224.85     45.79 o 
  -1   9   9       97.14       50.39     33.31 o 
   0   9   9        7.61       10.35     32.74 o 
   1   9   9        9.52       18.34     31.47 o 
   2   9   9        2.68      -19.97     43.40 o 
  -4  10   9      290.68      129.50     76.30 o 
  -3  10   9       38.90       25.64     26.21 o 
  -2  10   9       28.96       22.06     29.99 o 
  -1  10   9       48.06       55.49     54.00 o 
   0  10   9        0.57        1.91     25.30 o 
   0 -15  10       85.71       56.04     51.44 o 
   1 -15  10        7.82      -15.46     39.46 o 
   2 -15  10        9.46       29.63     27.09 o 
  -2 -14  10       78.16       96.85     28.16 o 
  -1 -14  10      353.85      260.86     91.40 o 
   0 -14  10       44.69       19.10     16.43 o 
   1 -14  10      493.66      452.11     62.89 o 
   2 -14  10       64.09       36.21     30.91 o 
   3 -14  10        5.27       32.41     27.75 o 
   4 -14  10       43.11       19.16     44.01 o 
  -4 -13  10      848.26      915.72     66.90 o 
  -3 -13  10     1102.36     1021.76     64.10 o 
  -2 -13  10        5.97       16.21     12.12 o 
  -1 -13  10       71.78       40.50     15.87 o 
   0 -13  10       18.38       24.56     16.59 o 
   1 -13  10      133.72      105.73     83.20 o 
   2 -13  10      340.70      311.22    165.22 o 
   3 -13  10       56.40       66.15     57.09 o 
   4 -13  10      110.63      138.09     78.37 o 
   5 -13  10      198.26      157.15     97.95 o 
  -5 -12  10      153.82      137.00     64.06 o 
  -4 -12  10      356.93      348.46    138.14 o 
  -3 -12  10      265.31      214.07     68.50 o 
  -2 -12  10       25.96       27.92     27.95 o 
  -1 -12  10      508.84      491.16     28.95 o 
   0 -12  10       19.20       14.31     11.56 o 
   1 -12  10      633.57      629.32     46.24 o 
   2 -12  10      723.47      831.38     67.44 o 
   3 -12  10      185.87      183.70     72.63 o 
   4 -12  10        0.67       -5.30     35.32 o 
   5 -12  10        7.95       14.16     30.26 o 
   6 -12  10       38.52       20.22     25.00 o 
  -5 -11  10      460.82      351.38    150.52 o 
  -4 -11  10       77.00       54.17     51.20 o 
  -3 -11  10      384.45      330.87     28.58 o 
  -2 -11  10       12.19       19.44     21.01 o 
  -1 -11  10     1757.60     1762.94     87.99 o 
   0 -11  10      834.00      794.84     44.75 o 
   1 -11  10        2.39        0.68     10.72 o 
   2 -11  10      207.19      203.53     33.40 o 
   3 -11  10       68.80       84.50     49.83 o 
   4 -11  10       70.15       44.78     27.37 o 
   5 -11  10      660.38      646.57     55.46 o 
   6 -11  10       15.54       -0.09     16.68 o 
  -6 -10  10      960.36     1004.81    153.30 o 
  -5 -10  10      152.11      146.18     53.77 o 
  -4 -10  10       36.20       29.96     10.98 o 
  -3 -10  10       10.97        6.38     16.22 o 
  -2 -10  10      136.69      118.08     44.25 o 
  -1 -10  10     2483.28     2544.58    113.67 o 
   0 -10  10     1928.91     2001.48     90.22 o 
   1 -10  10        9.23       24.98     17.34 o 
   2 -10  10      134.61      122.27     33.34 o 
   3 -10  10      256.95      200.10    114.96 o 
   4 -10  10       21.53       24.55     46.82 o 
   5 -10  10      490.44      494.96     48.88 o 
   6 -10  10        3.13        4.39     24.30 o 
   7 -10  10        9.36       -2.60     16.29 o 
  -7  -9  10       25.58       46.94     33.87 o 
  -6  -9  10        3.15       33.20     29.72 o 
  -5  -9  10      734.86      754.31     58.66 o 
  -4  -9  10      174.84      155.62     28.19 o 
  -3  -9  10     1942.46     2006.94     66.53 o 
  -2  -9  10      296.49      291.16     28.69 o 
  -1  -9  10      270.34      275.08     70.40 o 
   0  -9  10     1181.68     1196.13     67.52 o 
   1  -9  10      435.09      374.53     28.84 o 
   2  -9  10      260.13      271.43     31.49 o 
   3  -9  10      253.91      211.90     24.31 o 
   4  -9  10      103.08       82.71     41.07 o 
   5  -9  10      491.65      520.64     34.89 o 
   6  -9  10      163.75      158.27     52.38 o 
   7  -9  10        4.83        9.88     17.14 o 
  -7  -8  10       43.63       58.42     26.12 o 
  -6  -8  10        6.68       32.90     27.15 o 
  -5  -8  10      150.24      103.60     54.86 o 
  -4  -8  10      206.94      216.30     30.17 o 
  -3  -8  10     1636.40     1604.01    103.37 o 
  -2  -8  10      804.01      835.48     31.69 o 
  -1  -8  10      950.63     1006.24     44.05 o 
   0  -8  10       79.19      102.32     22.22 o 
   1  -8  10        4.43        6.48     14.12 o 
   2  -8  10      197.84      183.35     23.29 o 
   3  -8  10     2157.07     2260.08     83.04 o 
   4  -8  10      561.31      538.26     40.22 o 
   5  -8  10      251.55      207.78     90.30 o 
   6  -8  10       29.38       32.11     15.75 o 
   7  -8  10       13.85       12.88     16.21 o 
  -8  -7  10       46.72       45.83     26.43 o 
  -7  -7  10      141.33      182.15     63.67 o 
  -6  -7  10      142.70      137.64     75.09 o 
  -5  -7  10      622.63      600.25     95.26 o 
  -4  -7  10       25.21        8.67     11.98 o 
  -3  -7  10     1883.34     2083.50    109.53 o 
  -2  -7  10     6008.58     6540.78    161.86 o 
  -1  -7  10      201.98      208.47     61.28 o 
   0  -7  10       66.31      109.15     30.43 o 
   1  -7  10      639.96      651.72     30.70 o 
   2  -7  10      365.04      380.97     25.48 o 
   3  -7  10     2847.27     3057.08     70.31 o 
   4  -7  10      559.06      563.88     32.38 o 
   5  -7  10        7.87        7.80     13.87 o 
   6  -7  10       71.51       40.06     18.70 o 
   7  -7  10       30.83       15.26     17.02 o 
  -8  -6  10      212.18      173.04     73.33 o 
  -7  -6  10        2.02        4.38     12.75 o 
  -6  -6  10       36.56       25.00     47.01 o 
  -5  -6  10     2816.59     2676.99    111.46 o 
  -4  -6  10     1494.81     1437.62     55.35 o 
  -3  -6  10      457.93      491.84     35.90 o 
  -2  -6  10      271.74      279.20     28.16 o 
  -1  -6  10      272.57      239.01     23.87 o 
   0  -6  10      198.88      233.98     21.22 o 
   1  -6  10      912.65     1080.21     61.61 o 
   2  -6  10       10.40       11.65      8.87 o 
   3  -6  10     1793.06     1916.76     48.12 o 
   4  -6  10     1217.17     1354.37     42.51 o 
   5  -6  10      256.48      196.91     76.68 o 
   6  -6  10      103.81       76.59     33.11 o 
   7  -6  10       20.06       11.06     15.37 o 
  -8  -5  10       31.24       40.89     48.94 o 
  -7  -5  10      309.37      208.10     93.85 o 
  -6  -5  10      373.69      287.96     49.44 o 
  -5  -5  10     2182.20     2254.32    104.79 o 
  -4  -5  10      509.04      570.17     44.05 o 
  -3  -5  10       41.58       28.70     17.89 o 
  -2  -5  10      211.30      212.70     14.84 o 
  -1  -5  10     1148.96     1270.93     35.12 o 
   0  -5  10     1344.37     1217.43     37.40 o 
   1  -5  10     3811.01     4069.35     92.95 o 
   2  -5  10     1191.46     1075.50     49.28 o 
   3  -5  10       88.66       90.38     19.11 o 
   4  -5  10      218.77      220.86     35.26 o 
   5  -5  10       16.66       17.80      8.55 o 
   6  -5  10      287.64      222.08     80.58 o 
   7  -5  10      197.58      123.98     62.81 o 
   8  -5  10       29.37       29.36     24.88 o 
  -8  -4  10      454.43      502.49     53.26 o 
  -7  -4  10     1319.21     1359.15    121.15 o 
  -6  -4  10      459.35      420.09     30.39 o 
  -5  -4  10       79.80       42.24     11.54 o 
  -4  -4  10      368.56      370.27     22.47 o 
  -3  -4  10      180.27      181.97     24.61 o 
  -2  -4  10      123.10      169.36     48.37 o 
  -1  -4  10      203.34      167.13     15.10 o 
   0  -4  10       50.99       83.25     15.99 o 
   1  -4  10     2351.70     2462.21     77.52 o 
   2  -4  10     1582.04     1682.87     51.88 o 
   3  -4  10       53.82       56.88     15.22 o 
   4  -4  10      890.34      911.82     36.01 o 
   5  -4  10       13.72       12.29      8.04 o 
   6  -4  10       75.88       77.08     30.58 o 
   7  -4  10      653.72      668.04     39.84 o 
   8  -4  10       16.92       48.48     35.35 o 
  -9  -3  10      197.04      128.76     72.62 o 
  -8  -3  10      262.50      245.12    134.19 o 
  -7  -3  10     1501.76     1512.39     76.47 o 
  -6  -3  10      900.98      848.28     29.18 o 
  -5  -3  10      105.15       78.71     20.32 o 
  -4  -3  10        3.01        8.10      5.32 o 
  -3  -3  10       18.74       11.52     13.59 o 
  -2  -3  10     1641.45     1654.43     60.04 o 
  -1  -3  10     9134.39     9421.49    163.32 o 
   0  -3  10     1783.48     1898.43     35.68 o 
   1  -3  10      356.09      343.98     24.94 o 
   2  -3  10      760.23      826.28     26.97 o 
   3  -3  10       41.57       35.58     14.93 o 
   4  -3  10      712.01      638.32     26.17 o 
   5  -3  10       36.75       30.32     12.94 o 
   6  -3  10      238.16      226.37     21.49 o 
   7  -3  10      178.60      175.25     80.15 o 
  -9  -2  10      102.75       47.48     34.31 o 
  -8  -2  10       36.19       28.51     25.27 o 
  -7  -2  10      521.41      472.44     50.78 o 
  -6  -2  10     1401.31     1556.21     32.12 o 
  -5  -2  10       79.87      107.04     20.21 o 
  -4  -2  10      179.22      139.70     14.73 o 
  -3  -2  10        1.96       -5.42     31.59 o 
  -2  -2  10      250.35      296.51    112.89 o 
  -1  -2  10     3559.79     3567.85    123.09 o 
   0  -2  10      173.65      131.91     21.91 o 
   1  -2  10      630.81      708.51     29.18 o 
   2  -2  10       20.69       24.27     20.28 o 
   3  -2  10        1.58        8.57     11.46 o 
   4  -2  10      967.50     1036.18     60.51 o 
   5  -2  10      345.55      392.86     38.72 o 
   6  -2  10      165.66      131.62     48.61 o 
   7  -2  10       11.45       36.32     46.00 o 
  -9  -1  10      966.77     1004.25     89.29 o 
  -8  -1  10      463.35      463.83     58.24 o 
  -7  -1  10      930.12      966.99    130.85 o 
  -6  -1  10      204.43      145.01     32.63 o 
  -5  -1  10      145.16      107.90     27.64 o 
  -4  -1  10     2155.43     2130.11     88.61 o 
  -3  -1  10      897.35      825.35     44.80 o 
  -2  -1  10      775.92      866.84     50.90 o 
  -1  -1  10      847.81      791.45     49.32 o 
   0  -1  10      200.99      169.05     21.62 o 
   1  -1  10      211.07      183.57     30.03 o 
   2  -1  10      309.37      356.28     33.18 o 
   3  -1  10       19.63       34.13     20.53 o 
   4  -1  10      259.64      296.36     23.05 o 
   5  -1  10      608.25      697.20     46.94 o 
   6  -1  10        4.20       14.60     13.23 o 
   7  -1  10       61.14       58.15     28.17 o 
  -9   0  10      492.33      582.63     64.43 o 
  -8   0  10       11.56       26.72     25.00 o 
  -7   0  10      627.22      665.99     48.93 o 
  -6   0  10      327.29      295.64     33.22 o 
  -5   0  10       20.38       10.47     18.01 o 
  -3   0  10     2331.34     2596.89    111.38 o 
  -2   0  10     1586.04     1578.05     71.63 o 
  -1   0  10        2.46       27.81     28.63 o 
   0   0  10      656.38      617.70     46.48 o 
   1   0  10     1090.46     1287.25    108.53 o 
   2   0  10     1100.90     1180.85     67.55 o 
   3   0  10      829.12      878.86     45.05 o 
   4   0  10      305.89      346.07     37.97 o 
   5   0  10       61.58       77.47     26.64 o 
   6   0  10       56.97       45.80     18.14 o 
   7   0  10        2.37        5.97     13.84 o 
  -9   1  10      244.00      165.62    107.55 o 
  -8   1  10      434.29      328.22    134.00 o 
  -7   1  10       40.99       30.00     22.58 o 
  -6   1  10      576.82      564.03     98.67 o 
  -5   1  10      398.50      359.66     37.98 o 
  -4   1  10       18.34       24.27     28.45 o 
  -3   1  10     1065.97     1107.77     32.55 o 
  -2   1  10      195.75      151.77     26.32 o 
  -1   1  10       15.68       24.36     17.01 o 
   0   1  10       38.11       81.98     34.30 o 
   1   1  10      134.25      142.40     54.05 o 
   2   1  10      499.09      514.95     51.63 o 
   3   1  10     1662.46     1727.24     90.58 o 
   4   1  10       12.00       18.14     22.38 o 
   5   1  10       11.09        7.08     15.10 o 
   6   1  10      138.29       75.52     34.99 o 
   7   1  10      186.21      115.91     67.37 o 
  -8   2  10        4.94       18.79     19.94 o 
  -7   2  10        7.21       17.64     27.69 o 
  -6   2  10     1661.09     1574.84    121.15 o 
  -4   2  10      300.28      297.02     31.31 o 
  -3   2  10       62.38       60.81     17.24 o 
  -2   2  10      617.29      594.89     38.86 o 
  -1   2  10       99.24       97.14     41.50 o 
   0   2  10     1759.04     1794.28     98.10 o 
   1   2  10      245.89      333.46    105.14 o 
   2   2  10        0.50       -5.24     29.84 o 
   3   2  10        7.21       24.03     14.98 o 
   4   2  10      785.22      807.17    101.60 o 
   5   2  10       21.76       17.48     12.82 o 
   6   2  10      171.81      102.89     40.95 o 
  -8   3  10      264.60      222.21     36.83 o 
  -7   3  10       96.65       45.03     46.30 o 
  -6   3  10      314.39      140.63     71.48 o 
  -5   3  10     2126.01     2472.28     68.87 o 
  -4   3  10      381.70      399.86     36.76 o 
  -3   3  10        8.49       11.50     23.09 o 
  -2   3  10        2.32       10.74     19.43 o 
  -1   3  10      139.35      132.64     62.08 o 
   0   3  10     1734.18     1772.18     83.47 o 
   1   3  10      756.55      730.61     42.69 o 
   2   3  10       16.59       11.56     21.22 o 
   3   3  10      106.61      107.91     49.09 o 
   4   3  10      297.79      335.82     40.54 o 
   5   3  10      500.59      578.33     62.17 o 
   6   3  10      199.01      164.66     95.13 o 
  -7   4  10      693.72      591.35     40.45 o 
  -6   4  10      264.47      221.49    110.86 o 
  -5   4  10      573.93      562.43     53.39 o 
  -4   4  10      166.66      184.34     86.99 o 
  -3   4  10      496.27      403.46     40.31 o 
  -2   4  10     2930.31     3009.87    147.09 o 
  -1   4  10       74.60       97.47     44.51 o 
   0   4  10        8.20       22.58     17.31 o 
   1   4  10      363.09      325.85    145.23 o 
   2   4  10       32.30       38.35     24.49 o 
   3   4  10        6.78      -21.58     38.56 o 
   4   4  10        2.04       -0.21     34.59 o 
   5   4  10        0.57        8.17     16.40 o 
  -7   5  10      494.18      445.71     33.57 o 
  -6   5  10      366.80      392.49     51.20 o 
  -5   5  10      610.38      587.73     46.07 o 
  -4   5  10       61.36       60.58     58.10 o 
  -3   5  10     2241.38     2377.48     71.91 o 
  -2   5  10      313.32      291.29    127.07 o 
  -1   5  10      682.10      626.76    114.43 o 
   0   5  10       73.95       27.86     33.52 o 
   1   5  10       79.46       75.73     46.33 o 
   2   5  10       74.70       39.48     22.19 o 
   3   5  10       26.60       73.10     47.76 o 
   4   5  10      193.82      164.97     86.05 o 
   5   5  10       66.58       55.25     40.60 o 
  -6   6  10      313.88      337.96     71.62 o 
  -5   6  10      205.34      143.88    102.91 o 
  -4   6  10      412.91      264.41    140.78 o 
  -3   6  10      537.69      455.84     45.96 o 
  -2   6  10      831.39      828.32    155.30 o 
  -1   6  10     1042.53     1048.77    133.18 o 
   0   6  10      161.53      160.45     74.10 o 
   1   6  10      205.88      110.97     49.43 o 
   2   6  10      821.23      716.71     83.66 o 
   3   6  10       44.82       32.87     27.79 o 
   4   6  10      649.70      683.42     52.80 o 
  -6   7  10      449.25      432.74     45.09 o 
  -5   7  10      208.88      146.54    115.90 o 
  -4   7  10      980.39      949.81     64.13 o 
  -3   7  10       32.54       28.60     34.99 o 
  -2   7  10       67.71       52.35     42.54 o 
  -1   7  10       75.23       43.99     36.48 o 
   0   7  10        0.79       20.12     23.70 o 
   1   7  10     1024.59     1007.34    147.18 o 
   2   7  10      163.93      154.58     82.27 o 
   3   7  10        0.37       20.70     18.43 o 
  -5   8  10      157.81      117.26    101.47 o 
  -4   8  10      876.43      862.38     54.19 o 
  -3   8  10     1101.20     1000.17    145.96 o 
  -2   8  10       35.74       79.33     53.21 o 
  -1   8  10       15.83       35.99     31.17 o 
   0   8  10       60.46       38.14     41.11 o 
   1   8  10      155.91      144.15     96.14 o 
   2   8  10      508.72      457.81     50.66 o 
  -4   9  10      111.44       75.46     49.75 o 
  -3   9  10       18.86       21.70     27.39 o 
  -2   9  10       99.91       51.11     60.86 o 
  -1   9  10       93.24       56.80     65.25 o 
   0   9  10       37.42       34.42     32.30 o 
   1   9  10       10.21       12.80     42.13 o 
  -2  10  10       30.38       15.07     19.25 o 
   0 -15  11       37.46       19.07     25.27 o 
   1 -15  11       42.79        6.42     23.76 o 
  -2 -14  11       65.25       63.94     26.77 o 
  -1 -14  11      289.66      188.60     83.72 o 
   0 -14  11     1023.45     1069.94     53.21 o 
   1 -14  11        1.31       28.26     21.06 o 
   2 -14  11      209.18      196.49     87.54 o 
   3 -14  11      159.16      148.33     84.81 o 
   4 -14  11       28.21       54.30     68.37 o 
  -4 -13  11        0.17       35.26     38.25 o 
  -3 -13  11       78.22       37.71     22.39 o 
  -2 -13  11       67.22       54.13     44.53 o 
  -1 -13  11       76.20       58.62     21.77 o 
   0 -13  11     1028.21     1024.73     36.29 o 
   1 -13  11      225.05      201.16    106.19 o 
   2 -13  11       10.79       -1.54     36.20 o 
   3 -13  11      168.52      148.47    109.93 o 
   4 -13  11      240.25      162.89    137.65 o 
   5 -13  11      172.67      141.77    105.69 o 
  -5 -12  11      269.77      196.19     76.95 o 
  -4 -12  11      151.60      158.35     86.26 o 
  -3 -12  11      824.84      820.08     77.50 o 
  -2 -12  11      224.74      188.08     59.16 o 
  -1 -12  11       66.46       58.63     21.57 o 
   0 -12  11      382.36      375.16     31.83 o 
   1 -12  11        3.95       10.19     14.82 o 
   2 -12  11       44.36       43.86     32.57 o 
   3 -12  11      253.74      177.68    113.24 o 
   4 -12  11       96.06       57.77     35.61 o 
   5 -12  11       58.68       25.10     47.04 o 
  -5 -11  11        8.10       19.76     27.99 o 
  -4 -11  11      137.74      118.43     73.30 o 
  -3 -11  11      795.14      786.04     58.39 o 
  -2 -11  11      907.00      923.87     52.37 o 
  -1 -11  11      462.79      493.59     50.66 o 
   0 -11  11       39.84       56.74     17.79 o 
   1 -11  11      730.11      636.25     43.25 o 
   2 -11  11      188.39      149.78     38.03 o 
   3 -11  11      594.51      593.75     77.02 o 
   4 -11  11      190.04      188.79    122.17 o 
   5 -11  11      177.00      123.82    105.40 o 
   6 -11  11       57.37       45.59     33.81 o 
  -6 -10  11      179.62      132.08     51.89 o 
  -5 -10  11      807.16      720.73    139.23 o 
  -4 -10  11      389.15      340.34     70.79 o 
  -3 -10  11       40.60       42.94     23.73 o 
  -2 -10  11      864.97      832.13     44.05 o 
  -1 -10  11       38.49       38.96     26.03 o 
   0 -10  11       17.84       17.60     11.08 o 
   1 -10  11       14.76       34.41     11.70 o 
   2 -10  11      229.82      209.07     22.67 o 
   3 -10  11      807.76      920.93     74.41 o 
   4 -10  11      312.80      312.26    165.76 o 
   5 -10  11       25.26       24.03     24.91 o 
   6 -10  11        6.65       16.46     25.69 o 
  -7  -9  11        2.06       11.59     26.18 o 
  -6  -9  11      235.52      213.14     88.04 o 
  -5  -9  11      789.21      768.48     55.63 o 
  -4  -9  11      820.01      765.83     45.01 o 
  -3  -9  11       15.56       21.48     14.28 o 
  -2  -9  11       23.70       32.00     12.95 o 
  -1  -9  11      148.83      121.08     41.70 o 
   0  -9  11      153.12      192.40     31.03 o 
   1  -9  11      492.08      526.39     33.98 o 
   2  -9  11     1592.45     1620.12     74.64 o 
   3  -9  11      379.98      400.94     45.80 o 
   4  -9  11       50.54       82.55     38.36 o 
   5  -9  11      211.80      286.40     35.69 o 
   6  -9  11       57.16       37.76     24.13 o 
   7  -9  11       28.98       18.64     17.18 o 
  -7  -8  11      264.27      202.77     79.53 o 
  -6  -8  11      126.56       60.84     53.58 o 
  -5  -8  11      325.38      324.66    147.03 o 
  -4  -8  11     1702.76     1779.06     59.89 o 
  -3  -8  11      268.73      245.05     34.25 o 
  -2  -8  11       52.83       42.39     11.42 o 
  -1  -8  11      179.96      158.71     52.75 o 
   0  -8  11      139.95      150.32     49.17 o 
   1  -8  11     2653.68     2976.88     93.15 o 
   2  -8  11       97.28      108.17     34.05 o 
   3  -8  11      129.43      130.98     43.25 o 
   4  -8  11      472.66      439.19     29.38 o 
   5  -8  11       41.07       28.47     23.57 o 
   6  -8  11      189.23      156.28     71.85 o 
   7  -8  11      176.45      140.58     69.70 o 
  -7  -7  11     1164.28     1175.94    185.59 o 
  -6  -7  11      690.12      628.04     48.91 o 
  -5  -7  11       26.71        9.87     12.80 o 
  -4  -7  11      342.56      328.27     30.37 o 
  -3  -7  11      106.45      102.95     29.09 o 
  -2  -7  11     5118.74     5842.30    103.06 o 
  -1  -7  11      713.13      757.18     36.76 o 
   0  -7  11      345.21      454.03     74.82 o 
   1  -7  11      649.73      570.71     37.42 o 
   2  -7  11      228.95      258.00     21.08 o 
   3  -7  11        4.20       16.07     10.47 o 
   4  -7  11       34.06       38.57     20.29 o 
   5  -7  11       75.94       57.04     27.63 o 
   6  -7  11       30.24       30.95     18.19 o 
   7  -7  11      152.64      104.26     63.25 o 
  -8  -6  11       21.80       -7.66     42.55 o 
  -7  -6  11      738.18      958.65     72.02 o 
  -6  -6  11     1496.76     1488.59     82.06 o 
  -5  -6  11       12.20       24.00     12.65 o 
  -4  -6  11      286.69      270.09     19.23 o 
  -3  -6  11      315.90      324.57     23.74 o 
  -2  -6  11      777.41      853.33     29.69 o 
  -1  -6  11     1479.91     1463.11     39.27 o 
   0  -6  11      760.43      757.17     24.23 o 
   1  -6  11       69.61       73.34     22.40 o 
   2  -6  11      173.60      152.45     34.42 o 
   3  -6  11        5.17        3.71      6.49 o 
   4  -6  11      803.14      811.81     39.87 o 
   5  -6  11       11.33       -6.32     22.37 o 
   6  -6  11      170.19      136.97     51.89 o 
   7  -6  11      215.85      242.37     57.71 o 
  -8  -5  11      290.56      209.02    103.46 o 
  -7  -5  11      294.52      228.51     99.72 o 
  -6  -5  11      609.32      738.76     55.31 o 
  -5  -5  11      623.28      639.06     21.18 o 
  -4  -5  11      500.83      470.71     29.45 o 
  -3  -5  11      221.30      215.45     23.19 o 
  -2  -5  11       56.92       57.63     15.44 o 
  -1  -5  11     2575.92     2643.23     73.99 o 
   0  -5  11     2784.88     2784.23     67.44 o 
   1  -5  11        0.86        9.71      7.91 o 
   2  -5  11       32.47       24.48     17.97 o 
   3  -5  11      727.46      742.00     29.18 o 
   4  -5  11      215.89      193.92     30.41 o 
   5  -5  11      869.62      927.33     37.51 o 
   6  -5  11      104.22       89.66     33.99 o 
   7  -5  11      119.93       70.23     50.15 o 
  -8  -4  11      764.29      852.52    141.12 o 
  -7  -4  11        0.41       22.03     15.65 o 
  -6  -4  11       10.91        7.78     42.10 o 
  -5  -4  11      126.50       77.80     17.31 o 
  -4  -4  11     1415.86     1462.49     34.71 o 
  -3  -4  11     3202.46     3375.12     85.63 o 
  -2  -4  11     1138.85     1211.48     50.78 o 
  -1  -4  11      396.16      325.90     24.09 o 
   0  -4  11      177.12      139.80     36.36 o 
   1  -4  11      590.02      652.41     28.64 o 
   2  -4  11     1075.54     1051.19     31.43 o 
   3  -4  11      128.09      126.86     26.32 o 
   4  -4  11       34.73       19.80     11.20 o 
   5  -4  11     1200.91     1312.48     55.38 o 
   6  -4  11       15.92       18.03     16.99 o 
   7  -4  11        5.70       11.10     23.33 o 
  -8  -3  11      813.92      918.93     90.02 o 
  -7  -3  11       19.05       50.15     33.56 o 
  -6  -3  11      918.83      768.21    113.73 o 
  -5  -3  11      239.85      238.14     16.95 o 
  -4  -3  11      672.61      783.84     72.35 o 
  -3  -3  11     3605.82     3858.74    105.56 o 
  -2  -3  11      985.51      885.75     68.14 o 
  -1  -3  11       13.58        5.78     13.11 o 
   0  -3  11       18.31       18.18      6.75 o 
   1  -3  11       32.58       18.67     10.06 o 
   2  -3  11      678.64      783.75     28.47 o 
   3  -3  11     1677.22     1645.28     76.23 o 
   4  -3  11      338.90      357.53     24.68 o 
   5  -3  11      252.35      177.38     31.68 o 
   6  -3  11      278.86      251.68     35.37 o 
   7  -3  11       85.27       58.77     38.70 o 
  -8  -2  11       10.77       28.75     18.79 o 
  -7  -2  11      118.41       95.01     43.01 o 
  -6  -2  11      108.65       97.64     29.65 o 
  -5  -2  11     1144.38     1125.61     65.39 o 
  -4  -2  11       32.62       32.96     18.07 o 
  -3  -2  11     1453.32     1434.65     67.35 o 
  -2  -2  11     1037.78      932.53     54.94 o 
  -1  -2  11      247.10      234.30     83.03 o 
   0  -2  11      655.99      656.83     50.51 o 
   1  -2  11       53.60       62.00     25.97 o 
   2  -2  11      147.35      149.90     33.93 o 
   3  -2  11      780.03      845.29     39.51 o 
   4  -2  11      185.12      183.60     56.95 o 
   5  -2  11      213.86      210.31     39.09 o 
   6  -2  11      109.97       80.76     31.83 o 
   7  -2  11        9.99        9.05     31.44 o 
  -8  -1  11      690.65      532.31    168.60 o 
  -7  -1  11      440.72      296.46    133.78 o 
  -6  -1  11      535.67      609.79     60.39 o 
  -5  -1  11     2168.47     2339.12    116.87 o 
  -4  -1  11     1533.32     1492.68    122.98 o 
  -3  -1  11       61.04       75.57     33.58 o 
  -2  -1  11       60.95       53.96     32.91 o 
  -1  -1  11      581.19      596.48     12.57 o 
   0  -1  11     1789.77     2008.51     60.21 o 
   1  -1  11     3301.16     3729.71    104.15 o 
   2  -1  11       66.54       88.41     29.68 o 
   3  -1  11      225.84      230.95     72.28 o 
   4  -1  11      232.62      213.62     59.53 o 
   5  -1  11       10.63        4.19      8.44 o 
   6  -1  11       87.52       57.90     19.07 o 
   7  -1  11        0.78       38.19     58.68 o 
  -8   0  11      239.19      182.62    133.65 o 
  -7   0  11       31.54        9.32     21.25 o 
  -6   0  11       13.55       29.90     27.24 o 
  -5   0  11     1479.45     1531.61    118.46 o 
  -4   0  11      591.88      673.94     36.67 o 
  -3   0  11       18.91       21.34     19.19 o 
  -2   0  11      955.79      978.36    122.46 o 
  -1   0  11       81.67       62.48     21.38 o 
   0   0  11       50.89       41.81     26.07 o 
   1   0  11     2605.47     2893.94     77.19 o 
   2   0  11        8.41        5.81     16.37 o 
   3   0  11        0.98       12.44     18.06 o 
   4   0  11       43.25       39.52     16.29 o 
   5   0  11       36.81       29.93     16.93 o 
   6   0  11       95.15       71.04     34.33 o 
   7   0  11      247.74      207.68    147.37 o 
  -8   1  11      615.34      589.00     39.67 o 
  -7   1  11     1336.31     1337.80     69.96 o 
  -6   1  11      490.31      403.10     74.58 o 
  -5   1  11        4.18        4.15     19.67 o 
  -4   1  11      260.45      291.91    124.97 o 
  -3   1  11      303.57      301.63     32.55 o 
  -2   1  11      702.88      659.01     59.65 o 
  -1   1  11     2403.83     2697.66    106.29 o 
   0   1  11      289.85      260.70    135.25 o 
   1   1  11     1344.85     1286.74     82.22 o 
   2   1  11      217.26      131.96     66.36 o 
   3   1  11       36.17       46.49     29.82 o 
   4   1  11      878.31      814.99     74.20 o 
   5   1  11        0.08       11.33     19.17 o 
   6   1  11      119.83       90.28     32.39 o 
  -8   2  11       60.74       68.60     38.69 o 
  -7   2  11     1361.80     1463.92     59.16 o 
  -6   2  11        6.10       17.92     19.73 o 
  -5   2  11        4.70        7.17     20.00 o 
  -4   2  11      555.42      522.82    137.79 o 
  -3   2  11       18.22       20.70     13.77 o 
  -2   2  11     3199.36     3418.02    133.18 o 
  -1   2  11     2342.98     2301.17    120.54 o 
   0   2  11      401.93      486.83     79.58 o 
   1   2  11        5.81       16.40     19.79 o 
   2   2  11       33.99       25.64     32.45 o 
   3   2  11      513.67      447.53    148.16 o 
   4   2  11      460.57      524.80     77.95 o 
   5   2  11       50.58       57.25     23.21 o 
   6   2  11       19.66       11.27     17.93 o 
  -8   3  11       21.54       29.87     27.81 o 
  -7   3  11      265.08      218.07    129.28 o 
  -6   3  11      156.13      167.07     84.09 o 
  -5   3  11       28.48       20.49     18.04 o 
  -4   3  11      835.41      771.98     62.18 o 
  -3   3  11       40.43       20.28     46.74 o 
  -2   3  11      756.04      708.76     58.97 o 
  -1   3  11     1422.51     1334.99     76.81 o 
   0   3  11        4.42       16.07     20.97 o 
   1   3  11      124.01      144.73     49.52 o 
   2   3  11      120.65      129.48     64.12 o 
   3   3  11       84.64       50.60     33.97 o 
   4   3  11      623.80      613.92     80.30 o 
   5   3  11       41.59       45.16     29.97 o 
  -7   4  11        5.79       -0.94     18.76 o 
  -6   4  11      117.00       74.80     55.09 o 
  -5   4  11      517.54      585.69     45.43 o 
  -4   4  11      612.62      653.59     58.57 o 
  -3   4  11      234.20      238.91    118.68 o 
  -2   4  11      557.52      562.61     51.05 o 
  -1   4  11      419.23      438.21     83.91 o 
   0   4  11      143.22      107.60     68.43 o 
   1   4  11      159.51      164.27     71.65 o 
   2   4  11      446.72      444.45     41.92 o 
   3   4  11      347.83      317.08     55.02 o 
   4   4  11       20.36       20.28     30.84 o 
   5   4  11       49.09       56.94     39.08 o 
  -7   5  11      236.80       61.49     81.64 o 
  -6   5  11       17.36        6.72     22.73 o 
  -5   5  11      799.90      632.29     39.36 o 
  -4   5  11      568.91      697.02     52.53 o 
  -3   5  11     1917.95     2187.45    168.20 o 
  -2   5  11        3.03      -31.96     36.98 o 
  -1   5  11       10.58       -2.30     37.74 o 
   0   5  11       23.50        8.02     43.92 o 
   1   5  11      908.20      905.50    125.36 o 
   2   5  11     1097.60      996.06    100.61 o 
   3   5  11      408.38      303.69    150.66 o 
   4   5  11       36.06       34.38     31.54 o 
  -6   6  11      894.38      928.91     56.38 o 
  -5   6  11       46.11       54.64     56.64 o 
  -4   6  11      264.92      175.25    112.31 o 
  -3   6  11       95.40       44.06     28.13 o 
  -2   6  11       25.13       18.01     25.21 o 
  -1   6  11       99.58      120.28     69.62 o 
   0   6  11      408.51      469.93     65.72 o 
   1   6  11      177.98      154.79     83.50 o 
   2   6  11     1049.32      865.14     58.30 o 
   3   6  11       76.08       31.12     37.94 o 
  -6   7  11      506.06      445.69     39.58 o 
  -5   7  11      557.85      612.30    127.14 o 
  -4   7  11       33.78       17.28     29.48 o 
  -3   7  11        2.94       11.14     20.55 o 
  -2   7  11       32.32       -0.15     34.20 o 
  -1   7  11      187.57      136.55     91.05 o 
   0   7  11      753.92      757.67    106.78 o 
   1   7  11      233.38      121.59     89.37 o 
   2   7  11       40.12       50.97     40.32 o 
   3   7  11       43.64       36.20     37.72 o 
  -5   8  11        4.95       23.06     30.57 o 
  -4   8  11       69.90       51.68     33.30 o 
  -3   8  11      470.24      407.36     49.32 o 
  -2   8  11       32.87       19.37     29.51 o 
  -1   8  11        3.88       13.89     29.35 o 
   0   8  11      237.58      194.10    139.10 o 
   1   8  11      400.77      202.08    144.78 o 
  -3   9  11      166.17      145.61    118.71 o 
  -2   9  11        7.77       16.86     30.69 o 
  -1   9  11      162.63       93.02     59.46 o 
  -2 -14  12     1181.26     1141.60     68.21 o 
  -1 -14  12       17.78       20.71     26.45 o 
   0 -14  12      114.43       97.36     79.70 o 
   1 -14  12      274.40      186.02    130.04 o 
   2 -14  12      131.33       57.15     43.52 o 
   3 -14  12      117.51      126.98     87.76 o 
  -3 -13  12        7.83      -15.92     20.11 o 
  -2 -13  12      174.19      129.15     41.69 o 
  -1 -13  12       12.58       17.49     16.15 o 
   0 -13  12       89.88       60.92     26.31 o 
   1 -13  12       24.94       12.59     23.40 o 
   2 -13  12        7.71       -7.23     35.62 o 
   3 -13  12      102.38       91.05     46.78 o 
   4 -13  12      294.40      250.79    136.17 o 
  -4 -12  12      661.75      692.19    126.17 o 
  -3 -12  12      270.59      287.31     65.58 o 
  -2 -12  12      134.38       95.72     44.48 o 
  -1 -12  12       41.58       39.32     18.54 o 
   0 -12  12       42.79       29.37     13.25 o 
   1 -12  12      412.77      452.21     34.50 o 
   2 -12  12      149.96      144.97     83.27 o 
   3 -12  12        9.05       16.55     25.81 o 
   4 -12  12        3.98       -9.68     38.74 o 
   5 -12  12       34.03       70.01     44.62 o 
  -5 -11  12        8.74       16.19     18.91 o 
  -4 -11  12      404.77      406.07     53.42 o 
  -3 -11  12      255.82      240.57     31.27 o 
  -2 -11  12      126.91      108.04     33.95 o 
  -1 -11  12        4.16        5.98     15.69 o 
   0 -11  12        5.29       11.04     11.97 o 
   1 -11  12      725.37      711.74     36.43 o 
   2 -11  12      377.28      448.34     95.17 o 
   3 -11  12      120.14       94.40     47.67 o 
   4 -11  12      148.14      135.03     81.90 o 
   5 -11  12       10.69        9.17     27.72 o 
   6 -11  12        3.79       21.61     26.66 o 
  -6 -10  12      795.01      786.01     61.29 o 
  -5 -10  12      224.37      211.09     85.43 o 
  -4 -10  12      221.62      230.57     33.59 o 
  -3 -10  12        6.99       10.72     14.73 o 
  -2 -10  12       30.62       14.48     16.44 o 
  -1 -10  12     1273.56     1453.90     81.87 o 
   0 -10  12      679.64      699.63     36.45 o 
   1 -10  12        3.32        4.39     14.50 o 
   2 -10  12       88.70       96.28     36.05 o 
   3 -10  12       18.03       32.14     26.30 o 
   4 -10  12      110.97       83.64     63.60 o 
   5 -10  12      365.81      384.26     55.84 o 
   6 -10  12        0.02       13.19     37.31 o 
  -6  -9  12      854.43      922.43     78.20 o 
  -5  -9  12      278.39      301.88    130.24 o 
  -4  -9  12       37.84       19.73     16.21 o 
  -3  -9  12      166.14      127.65     41.23 o 
  -2  -9  12      412.83      389.39     26.72 o 
  -1  -9  12     1829.06     1866.01    132.16 o 
   0  -9  12     1482.63     1449.54     76.27 o 
   1  -9  12       34.12       26.32     14.74 o 
   2  -9  12      436.15      378.70     26.76 o 
   3  -9  12        1.14        9.86     10.57 o 
   4  -9  12      283.30      213.81    137.65 o 
   5  -9  12        8.16       17.08     13.52 o 
   6  -9  12      338.76      358.48     80.18 o 
  -7  -8  12       37.08       12.23     26.82 o 
  -6  -8  12      447.55      445.11    175.06 o 
  -5  -8  12       25.43       21.94     35.11 o 
  -4  -8  12      452.67      422.17     29.67 o 
  -3  -8  12      150.25      122.43     40.06 o 
  -2  -8  12      785.33      824.59     49.22 o 
  -1  -8  12     1060.48      936.31     41.12 o 
   0  -8  12     1464.67     1619.74     98.61 o 
   1  -8  12       16.98       25.07     13.28 o 
   2  -8  12       27.58       19.01     10.30 o 
   3  -8  12        8.66       17.54     15.56 o 
   4  -8  12       19.40       16.51     16.66 o 
   5  -8  12     1243.01     1356.61     67.25 o 
   6  -8  12       38.20       17.85     18.83 o 
   7  -8  12       55.77       34.08     27.39 o 
  -7  -7  12      125.45      133.59     55.06 o 
  -6  -7  12      138.30      170.62     76.60 o 
  -5  -7  12       25.36       28.18     31.51 o 
  -4  -7  12      154.82      143.10     47.87 o 
  -3  -7  12     2333.35     2496.57    101.77 o 
  -2  -7  12      563.60      579.25     34.01 o 
  -1  -7  12       10.65       10.13      7.30 o 
   0  -7  12      421.77      409.07     33.32 o 
   1  -7  12       33.49       32.93     19.03 o 
   2  -7  12     1082.36     1067.74     48.64 o 
   3  -7  12      186.02      166.63     41.25 o 
   4  -7  12      353.63      355.57     63.54 o 
   5  -7  12       20.23        8.16     15.07 o 
   6  -7  12       25.04       20.92     25.59 o 
   7  -7  12       48.41       30.00     24.19 o 
  -8  -6  12      675.79      638.91    112.59 o 
  -7  -6  12       47.92       42.95     34.96 o 
  -6  -6  12      345.07      292.17    112.86 o 
  -5  -6  12      407.69      361.39     40.27 o 
  -4  -6  12        9.83       -2.52     14.65 o 
  -3  -6  12      602.39      684.85     34.00 o 
  -2  -6  12     2207.38     2520.33     69.43 o 
  -1  -6  12      132.43       96.62     24.74 o 
   0  -6  12       37.36       40.99     10.43 o 
   1  -6  12      392.64      443.52     77.73 o 
   2  -6  12     1085.33     1055.29     41.30 o 
   3  -6  12     1428.52     1558.91     79.04 o 
   4  -6  12      341.54      368.98     30.98 o 
   5  -6  12       92.89       51.34     24.46 o 
   6  -6  12      182.96      139.62     68.02 o 
   7  -6  12        5.57       -6.58     17.60 o 
  -8  -5  12       15.87       32.32     30.81 o 
  -7  -5  12        0.96        8.35     18.28 o 
  -6  -5  12     1020.70     1024.19     80.53 o 
  -5  -5  12      517.73      470.21     61.18 o 
  -4  -5  12     2271.82     2313.59    151.37 o 
  -3  -5  12      263.55      275.65     38.51 o 
  -2  -5  12     1758.44     1858.67     59.26 o 
  -1  -5  12       52.01       52.77     14.32 o 
   0  -5  12      629.33      706.98     40.29 o 
   1  -5  12     1180.28     1242.48     40.95 o 
   2  -5  12      291.82      256.53     20.53 o 
   3  -5  12      277.75      293.33     29.98 o 
   4  -5  12     1050.57     1122.01     34.09 o 
   5  -5  12        2.22        8.37      9.13 o 
   6  -5  12       36.17       36.23     18.26 o 
   7  -5  12        2.77       12.32     13.58 o 
  -8  -4  12      291.12      192.62    136.05 o 
  -7  -4  12      113.47       80.22     26.98 o 
  -6  -4  12      182.63      255.64    154.16 o 
  -5  -4  12     1851.39     1934.11    129.92 o 
  -4  -4  12     1843.25     1979.76     70.53 o 
  -3  -4  12      184.56      228.73     53.45 o 
  -2  -4  12      530.30      572.62     32.32 o 
  -1  -4  12        9.59        7.55     20.47 o 
   0  -4  12     1210.55     1164.95    114.87 o 
   1  -4  12     1540.48     1626.01     47.74 o 
   2  -4  12      290.39      284.42     29.58 o 
   3  -4  12     1079.32     1148.36     55.02 o 
   4  -4  12      314.25      326.98     26.58 o 
   5  -4  12      765.49      766.68     35.83 o 
   6  -4  12       37.89       23.13     27.81 o 
   7  -4  12       57.14       25.97     36.21 o 
  -8  -3  12      374.85      274.97    140.30 o 
  -7  -3  12      543.98      384.38    146.49 o 
  -6  -3  12       53.73       36.39     25.46 o 
  -5  -3  12       31.92       36.86     18.70 o 
  -4  -3  12      797.16      846.95     47.26 o 
  -3  -3  12      337.38      300.14     33.50 o 
  -2  -3  12      632.14      597.89     39.59 o 
  -1  -3  12      490.82      463.41     35.59 o 
   0  -3  12      189.04      140.01     17.54 o 
   1  -3  12     1482.19     1682.95     61.05 o 
   2  -3  12      126.69      117.17     31.04 o 
   3  -3  12       34.01       38.17     14.93 o 
   4  -3  12        3.43       24.32     11.25 o 
   5  -3  12      146.74      121.54     41.18 o 
   6  -3  12      130.97      121.34     59.46 o 
  -8  -2  12      362.91      416.07     76.00 o 
  -7  -2  12     1325.42     1286.88     57.07 o 
  -6  -2  12      716.10      710.30     49.96 o 
  -5  -2  12       55.82       37.75     29.85 o 
  -4  -2  12      183.20      198.05     95.01 o 
  -3  -2  12      727.41      703.50    102.27 o 
  -2  -2  12     1796.44     1986.95    146.27 o 
  -1  -2  12     1941.90     2112.96    109.74 o 
   0  -2  12       16.00       26.63     11.22 o 
   1  -2  12       52.32       36.30     13.35 o 
   2  -2  12      645.97      618.59     49.92 o 
   3  -2  12       31.27       39.48     16.43 o 
   4  -2  12      470.22      511.09     47.35 o 
   5  -2  12        3.22       12.02     10.57 o 
   6  -2  12       87.52       71.49     30.41 o 
   7  -2  12      289.98      216.07    147.92 o 
  -8  -1  12      159.01      153.73     87.60 o 
  -7  -1  12      330.13      369.04     59.47 o 
  -6  -1  12      724.35      716.88     75.51 o 
  -5  -1  12      115.81       70.45     41.22 o 
  -4  -1  12       87.63       92.45     37.55 o 
  -3  -1  12      301.78      251.99    120.32 o 
  -2  -1  12     1050.87      952.28     61.62 o 
  -1  -1  12     1890.81     1968.10     53.19 o 
   0  -1  12     1166.80     1210.45     45.26 o 
   1  -1  12      237.73      259.74     31.02 o 
   2  -1  12      458.64      494.10     82.83 o 
   3  -1  12      105.39      106.73     32.70 o 
   4  -1  12     1094.27     1201.33     62.43 o 
   5  -1  12      453.51      461.32     30.11 o 
   6  -1  12        0.95       13.76     12.59 o 
  -8   0  12      236.60      180.53     94.94 o 
  -7   0  12      170.52      146.75     60.10 o 
  -6   0  12      494.71      503.52     87.17 o 
  -5   0  12      361.13      262.91    105.89 o 
  -4   0  12     1848.19     1865.42     94.96 o 
  -3   0  12      216.67      172.68     80.46 o 
  -2   0  12      363.70      294.44    110.46 o 
  -1   0  12     1217.51     1254.09     39.49 o 
   0   0  12        6.50       26.06     11.95 o 
   1   0  12      184.66      210.15     57.43 o 
   2   0  12      220.96      276.92     36.50 o 
   3   0  12       46.22       29.84     17.80 o 
   4   0  12       36.65       38.00     26.50 o 
   5   0  12      253.97      211.06     77.47 o 
   6   0  12       10.48       17.67     10.89 o 
  -8   1  12       53.93       50.58     25.61 o 
  -7   1  12      198.95      103.72     62.42 o 
  -6   1  12      155.38      140.26     76.31 o 
  -5   1  12      207.32      184.90    102.35 o 
  -4   1  12     1203.97     1072.73     80.71 o 
  -3   1  12     1124.77     1180.12     67.90 o 
  -2   1  12      742.42      872.22    151.06 o 
  -1   1  12        2.08       -2.78     20.82 o 
   0   1  12       28.54       17.80     19.31 o 
   1   1  12      133.47      157.56     53.71 o 
   2   1  12     1152.86     1216.00    102.24 o 
   3   1  12      518.87      549.95     39.94 o 
   4   1  12       41.06       48.22     27.67 o 
   5   1  12      573.15      565.16     42.35 o 
   6   1  12       14.02        0.24     12.94 o 
  -7   2  12       38.03        8.17     25.21 o 
  -6   2  12      266.06      169.10     61.60 o 
  -5   2  12       57.04       37.90     26.91 o 
  -4   2  12      439.40      472.27     49.24 o 
  -3   2  12     1171.67     1182.37    112.60 o 
  -2   2  12      199.25      202.83     83.59 o 
  -1   2  12       93.63       93.46     66.38 o 
   0   2  12      174.09      210.57     69.33 o 
   1   2  12       56.05       66.18     49.71 o 
   2   2  12      701.29      693.93     57.15 o 
   3   2  12       65.08       49.41     26.40 o 
   4   2  12      103.41       93.36     31.77 o 
   5   2  12      100.21       70.95     29.92 o 
  -8   3  12       72.42       50.20     40.42 o 
  -7   3  12       42.45       29.60     36.08 o 
  -6   3  12     1905.90     1915.68     71.80 o 
  -5   3  12      633.90      601.75     47.78 o 
  -4   3  12       47.29       66.66     47.71 o 
  -3   3  12      297.06      301.58     39.40 o 
  -2   3  12      263.33      249.42    119.98 o 
  -1   3  12       13.73       26.00     23.18 o 
   0   3  12      684.75      683.73     70.56 o 
   1   3  12      108.25      131.44     81.71 o 
   2   3  12      234.59      214.45     98.08 o 
   3   3  12      422.02      482.85     79.96 o 
   4   3  12        1.97       19.07     26.72 o 
   5   3  12       17.28       10.10     23.93 o 
  -7   4  12       50.28       32.54     32.84 o 
  -5   4  12       33.24       96.44     35.93 o 
  -4   4  12       99.57       84.09     78.76 o 
  -3   4  12      105.09       75.62     63.08 o 
  -2   4  12       89.38       80.00     45.57 o 
  -1   4  12      105.99      122.74     54.06 o 
   0   4  12      936.51      988.99    131.31 o 
   1   4  12      230.41      209.32     84.96 o 
   2   4  12       32.37       29.39     34.72 o 
   3   4  12       88.57       68.49     50.41 o 
   4   4  12        3.39       -2.03     39.01 o 
  -7   5  12      210.65      102.62     99.05 o 
  -6   5  12       29.86       32.36     33.75 o 
  -5   5  12     1151.49     1196.04     53.62 o 
  -4   5  12        0.48       13.19     33.02 o 
  -3   5  12      254.85      214.83    119.25 o 
  -2   5  12      299.36      298.29    136.15 o 
  -1   5  12      141.01       88.72     79.45 o 
   0   5  12      158.98       95.37     79.92 o 
   1   5  12      194.05      151.38     87.96 o 
   2   5  12       63.21       62.73     35.54 o 
   3   5  12      153.44       78.24     53.70 o 
   4   5  12       66.48       56.64     47.32 o 
  -6   6  12       63.81       32.91     31.88 o 
  -5   6  12        2.27       18.88     22.61 o 
  -4   6  12      171.18      135.69    129.60 o 
  -3   6  12      510.51      494.30     49.61 o 
  -2   6  12      902.87     1029.61     65.47 o 
  -1   6  12      110.83      101.36     72.04 o 
   0   6  12        0.24      -38.46     38.46 o 
   1   6  12      137.01       56.40     42.86 o 
   2   6  12      235.29      173.98     91.22 o 
   3   6  12       81.41       87.98     60.16 o 
  -5   7  12        3.16       15.68     23.36 o 
  -4   7  12        4.57       28.17     36.47 o 
  -3   7  12       30.54       28.54     29.30 o 
  -2   7  12      391.17      364.17     86.97 o 
  -1   7  12      186.04      100.01     80.10 o 
   0   7  12        0.08      -16.92     41.40 o 
   1   7  12      206.64       77.50     79.08 o 
   2   7  12        4.45        1.39     21.18 o 
  -4   8  12       85.25       45.72     28.88 o 
  -3   8  12      158.61       87.75     87.33 o 
  -2   8  12       41.91       41.53     33.18 o 
  -1   8  12      154.94       80.30     95.14 o 
   0   8  12       13.98       36.89     32.14 o 
  -1 -14  13      284.46      185.41     77.05 o 
   0 -14  13       25.63       18.04     24.73 o 
   1 -14  13        3.35       14.86     23.27 o 
   2 -14  13      265.03      189.55    143.91 o 
  -3 -13  13        1.26        7.47     12.34 o 
  -2 -13  13       37.36       10.54     25.66 o 
  -1 -13  13      867.45      881.57     48.86 o 
   0 -13  13      738.14      653.81     94.07 o 
   1 -13  13       46.81       48.22     34.78 o 
   2 -13  13      245.77      203.30    116.05 o 
   3 -13  13       17.34       27.21     38.38 o 
   4 -13  13       33.66       18.19     40.10 o 
  -4 -12  13       45.15        7.48     24.49 o 
  -3 -12  13      110.75       81.52     28.95 o 
  -2 -12  13        6.83        5.16     18.96 o 
  -1 -12  13      627.56      753.70     35.55 o 
   0 -12  13      557.69      528.07     40.15 o 
   1 -12  13       60.40       69.83     28.47 o 
   2 -12  13      298.23      225.94    142.92 o 
   3 -12  13       34.20       47.43     46.58 o 
   4 -12  13       28.20       55.27     33.99 o 
   5 -12  13      379.20      269.71    198.89 o 
  -5 -11  13      236.17      164.70     94.21 o 
  -4 -11  13       10.37       25.48     25.82 o 
  -3 -11  13     1353.76     1341.22     47.52 o 
  -2 -11  13      596.74      535.54     47.05 o 
  -1 -11  13      174.98      156.45     50.99 o 
   0 -11  13      555.65      560.13     35.18 o 
   1 -11  13       55.20       31.28     23.12 o 
   2 -11  13      111.18      143.70     79.37 o 
   3 -11  13      180.54      156.21    104.80 o 
   4 -11  13      159.77      134.77    150.55 o 
   5 -11  13      174.90      166.73    127.60 o 
  -6 -10  13        2.41       -8.62     36.89 o 
  -5 -10  13      489.29      358.87    152.03 o 
  -4 -10  13      132.98      115.97     50.16 o 
  -3 -10  13     1096.47     1206.90     42.15 o 
  -2 -10  13      258.83      248.81     80.07 o 
  -1 -10  13       83.29      100.38     33.75 o 
   0 -10  13      162.88      143.00     48.22 o 
   1 -10  13       88.39       83.03     31.01 o 
   2 -10  13      176.73      221.77     48.43 o 
   3 -10  13      451.23      441.22     37.06 o 
   4 -10  13      271.57      175.21    125.11 o 
   5 -10  13      125.89       68.78     49.91 o 
   6 -10  13      738.73      698.90     49.26 o 
  -6  -9  13      388.83      234.65    108.89 o 
  -5  -9  13      292.09      190.57    105.84 o 
  -4  -9  13       52.62       22.81     16.39 o 
  -3  -9  13      679.27      695.43     57.44 o 
  -2  -9  13     1297.42     1269.81     63.83 o 
  -1  -9  13        6.54       13.04     16.98 o 
   0  -9  13      370.40      387.16     26.80 o 
   1  -9  13      210.85      200.06     22.35 o 
   2  -9  13      314.99      268.41     31.48 o 
   3  -9  13      354.22      374.85     37.74 o 
   4  -9  13      496.96      570.21     75.99 o 
   5  -9  13      791.02      784.39     89.69 o 
   6  -9  13       38.93       21.71     23.98 o 
  -7  -8  13       24.33       17.77     29.06 o 
  -6  -8  13      608.18      684.17     62.05 o 
  -5  -8  13     1332.83     1516.83     70.81 o 
  -4  -8  13      946.84      953.43     67.18 o 
  -3  -8  13       42.09       14.37     15.31 o 
  -2  -8  13      502.42      441.56     32.51 o 
  -1  -8  13      575.29      505.80     32.96 o 
   0  -8  13      557.11      565.79     38.80 o 
   1  -8  13      458.26      571.62     28.67 o 
   2  -8  13      278.00      246.29     24.01 o 
   3  -8  13      168.02      127.95     44.33 o 
   4  -8  13      176.73      174.01     77.26 o 
   5  -8  13      143.96      124.10     58.22 o 
   6  -8  13        8.18       -1.53     26.85 o 
  -7  -7  13       49.13       22.61     36.78 o 
  -6  -7  13      101.96      144.59     74.70 o 
  -5  -7  13      839.52      750.12     62.87 o 
  -4  -7  13      721.37      730.41     50.23 o 
  -3  -7  13       40.86       21.12     18.84 o 
  -2  -7  13      107.98       91.34     29.73 o 
  -1  -7  13      193.18      164.28     52.21 o 
   0  -7  13      182.95      197.92     64.26 o 
   1  -7  13      225.31      231.31     27.77 o 
   2  -7  13     1003.81     1001.19     50.02 o 
   3  -7  13      306.29      301.10     27.00 o 
   4  -7  13      673.59      628.90     34.06 o 
   5  -7  13        0.03        8.38     19.97 o 
   6  -7  13      138.36      118.44     56.90 o 
  -7  -6  13      724.16      681.39     53.92 o 
  -6  -6  13      655.06      499.98     43.64 o 
  -5  -6  13      223.27      223.81     41.63 o 
  -4  -6  13      736.69      831.16     49.23 o 
  -3  -6  13        0.07        7.45     19.59 o 
  -2  -6  13       72.13       86.03     28.87 o 
  -1  -6  13     4607.60     5192.17    151.72 o 
   0  -6  13      342.61      340.92     50.28 o 
   1  -6  13      276.67      255.68     27.34 o 
   2  -6  13      856.05      929.89     45.32 o 
   3  -6  13       33.55       30.13      9.79 o 
   4  -6  13      484.57      468.44     25.08 o 
   5  -6  13       33.79       25.78     16.32 o 
   6  -6  13      300.08      221.25     95.35 o 
  -8  -5  13       29.69       34.44     33.05 o 
  -7  -5  13      813.12      907.82    138.80 o 
  -6  -5  13      549.82      599.93     49.81 o 
  -5  -5  13       94.71       78.22     25.38 o 
  -4  -5  13      161.98      152.04     39.41 o 
  -3  -5  13      312.91      308.03     86.79 o 
  -2  -5  13     8102.79     8632.30    465.71 o 
  -1  -5  13       28.62       28.30     19.56 o 
   0  -5  13      594.39      584.66     27.95 o 
   1  -5  13       25.04        2.00     11.46 o 
   2  -5  13      362.25      352.47     29.47 o 
   3  -5  13      894.85      945.52     30.20 o 
   4  -5  13      350.15      310.75     23.27 o 
   5  -5  13      270.04      262.74     52.04 o 
   6  -5  13        3.14       10.07     16.32 o 
  -8  -4  13       42.65       75.98     29.75 o 
  -7  -4  13      246.62      240.37    136.57 o 
  -6  -4  13     1596.48     1571.27     65.77 o 
  -5  -4  13      369.87      305.98     36.24 o 
  -4  -4  13      102.00       84.79     21.11 o 
  -3  -4  13        4.28      -21.00     21.00 o 
  -2  -4  13       82.03       89.67     21.37 o 
  -1  -4  13     1416.59     1416.97     60.22 o 
   0  -4  13     1052.45     1002.82     48.24 o 
   1  -4  13        4.04        3.18     10.81 o 
   2  -4  13        3.22       19.61     13.62 o 
   3  -4  13       11.13        7.42      7.20 o 
   4  -4  13      383.47      450.84     37.60 o 
   5  -4  13        6.33       20.78     12.09 o 
   6  -4  13        9.47        7.77     13.89 o 
  -8  -3  13      229.25      168.88     83.85 o 
  -7  -3  13        9.17       27.48     41.13 o 
  -6  -3  13      266.90      264.59    100.65 o 
  -5  -3  13      292.29      257.02     40.07 o 
  -4  -3  13      649.52      640.03     42.48 o 
  -3  -3  13      172.90      213.43     75.18 o 
  -2  -3  13        1.29        9.05     20.46 o 
  -1  -3  13      164.11      147.82     45.73 o 
   0  -3  13      656.39      625.85     34.62 o 
   1  -3  13      231.37      241.50     55.92 o 
   2  -3  13      770.04      773.52     30.25 o 
   3  -3  13      239.68      263.97     32.46 o 
   4  -3  13       36.32       29.46     12.99 o 
   5  -3  13      448.18      459.76     30.95 o 
   6  -3  13       65.08       47.27     37.60 o 
  -8  -2  13      702.48      687.47    129.60 o 
  -7  -2  13      375.02      229.41    164.65 o 
  -6  -2  13      471.98      333.62     94.56 o 
  -5  -2  13      321.43      193.30     77.74 o 
  -4  -2  13      622.58      710.80    127.30 o 
  -3  -2  13     3083.54     3468.68    169.68 o 
  -2  -2  13      551.74      518.38     42.92 o 
  -1  -2  13        2.22       -3.84     36.83 o 
   0  -2  13       76.00       67.78     21.85 o 
   1  -2  13      395.99      385.89     32.46 o 
   2  -2  13     1535.38     1703.56     80.81 o 
   3  -2  13      170.54      143.24     50.08 o 
   4  -2  13       43.39       32.16     16.34 o 
   5  -2  13      180.55      137.94     58.70 o 
   6  -2  13       38.06       22.37     17.38 o 
  -8  -1  13       39.15       32.63     42.13 o 
  -7  -1  13       38.53       32.12     27.64 o 
  -6  -1  13      831.87      698.39    125.73 o 
  -5  -1  13       93.35       70.28     44.12 o 
  -4  -1  13      290.19      315.41     97.26 o 
  -3  -1  13      227.05      224.12     98.53 o 
  -2  -1  13       84.94       61.99     32.52 o 
  -1  -1  13       71.15       54.81     18.17 o 
   0  -1  13      523.64      589.22     23.88 o 
   1  -1  13        5.28       23.03     12.57 o 
   2  -1  13      760.60      833.66     89.79 o 
   3  -1  13       51.85       56.41     22.27 o 
   4  -1  13      295.28      275.46     84.08 o 
   5  -1  13       12.74       18.68      8.76 o 
   6  -1  13       55.52       50.12     25.96 o 
  -8   0  13      195.74      121.52     77.80 o 
  -7   0  13       57.97       39.17     16.68 o 
  -6   0  13      802.29      780.70     57.28 o 
  -5   0  13      804.63      870.51    150.69 o 
  -4   0  13      774.84      807.01     45.99 o 
  -3   0  13      254.42      193.39    138.29 o 
  -2   0  13      105.30       67.66     59.48 o 
  -1   0  13      282.99      305.74     27.92 o 
   0   0  13     1088.90     1205.39     68.74 o 
   1   0  13        7.63       15.37     13.95 o 
   2   0  13       15.14       19.82     14.89 o 
   3   0  13     1083.82     1112.12     71.19 o 
   4   0  13      180.58      156.94     70.26 o 
   5   0  13       25.82       22.07     19.76 o 
   6   0  13      116.75       74.82     43.73 o 
  -8   1  13      637.06      603.74     56.56 o 
  -7   1  13       33.97       16.19     27.63 o 
  -6   1  13       18.51       27.75     20.22 o 
  -4   1  13      188.55      202.33    101.15 o 
  -3   1  13       94.46       73.16     49.00 o 
  -2   1  13      662.77      715.77     71.96 o 
  -1   1  13      144.23      119.48     52.59 o 
   0   1  13      730.59      684.30     98.34 o 
   1   1  13      872.09      881.53     58.66 o 
   2   1  13        3.62        1.79     18.73 o 
   3   1  13       45.30       24.07     24.94 o 
   4   1  13       13.29       20.51     13.41 o 
   5   1  13        2.00       -1.53     23.82 o 
  -7   2  13      345.75      235.78    146.93 o 
  -6   2  13        5.89       -1.54     31.47 o 
  -5   2  13      243.88      199.78    160.53 o 
  -4   2  13        1.06        7.66     17.92 o 
  -3   2  13       88.36       84.73     45.39 o 
  -2   2  13     1005.52     1078.29     58.53 o 
  -1   2  13       38.42       32.48     27.03 o 
   0   2  13       51.46       47.56     40.96 o 
   1   2  13      346.53      286.76    132.26 o 
   2   2  13        0.68       -2.57     45.12 o 
   3   2  13      236.38      197.31     96.11 o 
   4   2  13       79.20       60.75     35.04 o 
   5   2  13       25.20       16.12     13.72 o 
  -7   3  13      252.84      283.52     53.25 o 
  -6   3  13      442.48      339.99    201.31 o 
  -5   3  13      102.09      105.02     79.16 o 
  -4   3  13       24.06      -12.14     35.02 o 
  -3   3  13      102.69       62.26     42.15 o 
  -2   3  13     1878.11     2032.43    128.89 o 
  -1   3  13     1135.45     1135.68     89.04 o 
   0   3  13       61.83       35.85     25.61 o 
   1   3  13       20.21       28.42     24.64 o 
   2   3  13       26.13       43.55     34.11 o 
   3   3  13       47.77       38.81     40.14 o 
   4   3  13      126.42       79.35     71.68 o 
  -7   4  13      508.21      418.70     83.86 o 
  -5   4  13        4.87       28.27     31.02 o 
  -4   4  13      644.31      577.54    122.13 o 
  -3   4  13        5.01       22.79     17.04 o 
  -2   4  13     1056.17     1084.85     85.97 o 
  -1   4  13      284.51      255.02    118.25 o 
   0   4  13       16.92        5.27     27.06 o 
   1   4  13      496.77      470.96     51.22 o 
   2   4  13        0.68        3.57     23.27 o 
   3   4  13      111.07       74.80     49.27 o 
   4   4  13      186.09      138.57    108.48 o 
  -6   5  13      279.18      133.52    136.74 o 
  -5   5  13      220.12      143.12    140.21 o 
  -4   5  13      510.55      422.44    259.75 o 
  -3   5  13      504.57      554.12     96.51 o 
  -2   5  13       67.02       36.94     26.58 o 
  -1   5  13      259.70      191.12    112.64 o 
   0   5  13      111.70       90.97     53.45 o 
   1   5  13       12.55      -13.89     46.82 o 
   2   5  13        8.35       14.50     30.23 o 
   3   5  13        1.21        5.14     25.69 o 
  -5   6  13       74.06       55.31     61.73 o 
  -4   6  13       75.96       80.20     66.43 o 
  -3   6  13       65.53       72.20     61.55 o 
  -2   6  13        0.08       20.25     27.30 o 
  -1   6  13      106.85      118.10     82.64 o 
   0   6  13       92.58       30.46     58.59 o 
   1   6  13      372.50      249.73    176.30 o 
   2   6  13      190.62       96.95     94.22 o 
  -4   7  13      184.39       98.52    109.03 o 
  -3   7  13      163.35      111.87     97.20 o 
  -2   7  13        2.99      -30.63     39.89 o 
  -1   7  13       67.68       16.53     49.04 o 
   0   7  13       17.27       17.37     41.49 o 
  -1 -14  14       13.24       23.03     13.50 o 
   0 -14  14      146.70       96.92     71.81 o 
   1 -14  14       12.19       20.31     28.21 o 
  -3 -13  14      313.07      240.95     92.25 o 
  -2 -13  14      515.29      520.23     62.42 o 
  -1 -13  14       58.74       52.21     26.21 o 
   0 -13  14        6.82       10.89     27.63 o 
   1 -13  14       38.46       33.87     25.03 o 
   2 -13  14        2.41       -1.69     17.10 o 
   3 -13  14      311.31      263.54     77.37 o 
  -4 -12  14      135.48      119.54     69.48 o 
  -3 -12  14      200.59      139.54     52.29 o 
  -2 -12  14      253.26      197.01     81.27 o 
  -1 -12  14       26.14       27.14     18.47 o 
   0 -12  14       57.83       43.87     17.12 o 
   1 -12  14      110.13       81.52     69.01 o 
   2 -12  14        2.63       10.83     18.04 o 
   3 -12  14      304.38      363.35     49.57 o 
   4 -12  14      212.31      156.01    169.43 o 
  -5 -11  14      761.67      493.36    218.29 o 
  -4 -11  14      341.92      315.67    154.38 o 
  -3 -11  14       28.81       19.57     11.20 o 
  -2 -11  14       46.75       26.08     19.31 o 
  -1 -11  14       26.29       11.81     20.96 o 
   0 -11  14      399.84      334.68     57.71 o 
   1 -11  14      721.44      679.92     34.60 o 
   2 -11  14       40.75       32.48     28.60 o 
   3 -11  14       67.41       71.39     55.13 o 
   4 -11  14      106.77       67.07     81.58 o 
   5 -11  14       27.73       22.55     18.55 o 
  -5 -10  14      682.36      723.79     67.70 o 
  -4 -10  14      344.19      291.29     57.01 o 
  -3 -10  14       30.46       18.38     15.70 o 
  -2 -10  14      113.00       81.41     34.44 o 
  -1 -10  14      191.53      177.06     55.10 o 
   0 -10  14      357.20      361.82     35.80 o 
   1 -10  14       31.27       29.70     13.80 o 
   2 -10  14      488.18      466.10     30.66 o 
   3 -10  14       27.22        3.24     23.73 o 
   4 -10  14      121.08       67.11     41.31 o 
   5 -10  14       48.99       -9.23     37.81 o 
  -6  -9  14      431.17      342.97    171.74 o 
  -5  -9  14       10.44       23.88     26.90 o 
  -4  -9  14       11.61       20.43     18.29 o 
  -3  -9  14       33.17       27.37     15.97 o 
  -2  -9  14      497.63      558.51     96.79 o 
  -1  -9  14      697.84      820.21     62.43 o 
   0  -9  14        2.11        9.69     16.70 o 
   1  -9  14      929.19      895.50    101.13 o 
   2  -9  14      104.88       84.55     36.20 o 
   3  -9  14        4.14      -16.28     32.56 o 
   4  -9  14       58.61       35.09     45.98 o 
   5  -9  14      100.54       47.34     37.82 o 
  -6  -8  14      395.39      452.67    191.59 o 
  -5  -8  14       41.69       37.17     38.47 o 
  -4  -8  14      497.93      440.27     35.98 o 
  -3  -8  14       77.65       71.38     24.89 o 
  -2  -8  14       32.06       41.80     20.08 o 
  -1  -8  14      729.88      777.04     34.14 o 
   0  -8  14      838.62      838.88     40.65 o 
   1  -8  14       97.70       65.63     30.92 o 
   2  -8  14       27.61       19.35     16.44 o 
   3  -8  14       80.91       40.55     23.13 o 
   4  -8  14      470.84      449.55     52.11 o 
   5  -8  14      114.26       88.94     48.75 o 
   6  -8  14        7.07       17.52     15.25 o 
  -7  -7  14       23.34       14.23     17.25 o 
  -6  -7  14      250.14      247.77    126.05 o 
  -5  -7  14        0.03        6.48     21.09 o 
  -4  -7  14      179.01      150.93     45.01 o 
  -3  -7  14      400.69      406.73     33.20 o 
  -2  -7  14      327.67      312.17     50.34 o 
  -1  -7  14     2347.89     2428.64    111.80 o 
   0  -7  14      369.91      361.24     31.52 o 
   1  -7  14       23.95       11.65     17.25 o 
   2  -7  14      845.55      907.06     48.45 o 
   3  -7  14       40.03       23.15     12.57 o 
   4  -7  14      111.45       79.77     41.82 o 
   5  -7  14       42.42       58.47     24.15 o 
   6  -7  14      135.95      102.77     68.70 o 
  -7  -6  14        0.03       26.18     22.39 o 
  -6  -6  14      234.80      227.99     91.07 o 
  -5  -6  14       83.44       55.52     30.22 o 
  -4  -6  14     1028.97     1180.79     58.09 o 
  -3  -6  14     1027.14     1039.64     36.32 o 
  -2  -6  14      995.04     1105.95     78.49 o 
  -1  -6  14       33.79       21.06     13.60 o 
   0  -6  14      620.90      603.48     34.66 o 
   1  -6  14      153.33      140.06     60.32 o 
   2  -6  14      163.69      141.86     36.49 o 
   3  -6  14        4.73        0.21     14.01 o 
   4  -6  14      168.13      141.55     49.37 o 
   5  -6  14       52.77       54.55     24.63 o 
   6  -6  14       75.26       69.21     45.29 o 
  -7  -5  14        6.90       29.78     28.72 o 
  -6  -5  14      230.23      205.84     98.71 o 
  -5  -5  14      133.08      122.06     45.69 o 
  -4  -5  14      167.39      188.11     23.11 o 
  -3  -5  14      887.13      946.74     55.33 o 
  -2  -5  14       66.95       63.16     23.08 o 
  -1  -5  14      757.31      834.11     55.46 o 
   0  -5  14      524.56      567.47     28.21 o 
   1  -5  14       13.00       10.36     10.17 o 
   2  -5  14      509.74      498.00     28.91 o 
   3  -5  14      223.25      226.18     22.85 o 
   4  -5  14      276.84      272.56     27.02 o 
   5  -5  14       15.91       17.50     18.47 o 
   6  -5  14        9.98       13.09     15.68 o 
  -7  -4  14        8.76       -6.45     39.46 o 
  -6  -4  14     1109.20     1008.20     55.98 o 
  -5  -4  14     1160.11     1251.46     58.24 o 
  -4  -4  14      379.51      394.70     47.22 o 
  -3  -4  14       10.33        3.30     15.09 o 
  -2  -4  14      586.01      556.10     31.65 o 
  -1  -4  14       22.51       11.34     17.52 o 
   0  -4  14      349.41      415.77     31.01 o 
   1  -4  14      117.45      128.73     17.91 o 
   2  -4  14      167.07      166.26     40.75 o 
   3  -4  14      386.23      360.11     31.06 o 
   4  -4  14        2.95       -1.13     11.94 o 
   5  -4  14      185.29      136.76     62.12 o 
   6  -4  14      313.84      180.52    108.63 o 
  -7  -3  14       85.21       49.44     37.57 o 
  -6  -3  14      235.37      254.86     91.32 o 
  -5  -3  14      890.39      999.74     60.92 o 
  -4  -3  14      870.48      910.40     42.86 o 
  -3  -3  14       17.86       -1.36     38.53 o 
  -2  -3  14      884.88      922.00     71.57 o 
  -1  -3  14      595.01      605.22     56.64 o 
   0  -3  14     1051.12     1108.57     42.15 o 
   1  -3  14      708.34      787.51     41.36 o 
   2  -3  14       25.98       28.34     10.93 o 
   3  -3  14      185.43      171.15     50.19 o 
   4  -3  14      432.40      438.95     38.55 o 
   5  -3  14       60.28       36.46     20.15 o 
   6  -3  14      140.86       85.57     48.82 o 
  -8  -2  14       56.98       26.91     26.00 o 
  -7  -2  14     1085.85     1029.64     70.97 o 
  -6  -2  14       53.33       51.52     31.18 o 
  -5  -2  14      996.41     1010.09     56.94 o 
  -4  -2  14       92.88      151.35     71.04 o 
  -3  -2  14        2.31        9.81     11.71 o 
  -2  -2  14     1625.53     1752.05     96.66 o 
  -1  -2  14      102.73      141.95     57.60 o 
   0  -2  14      813.59      694.53     40.01 o 
   1  -2  14      129.78       84.81     26.63 o 
   2  -2  14      199.98      174.87     24.74 o 
   3  -2  14      203.03      233.84     70.92 o 
   4  -2  14      221.45      159.90     51.21 o 
   5  -2  14      171.80      114.63     38.85 o 
   6  -2  14       16.92       22.98     17.93 o 
  -7  -1  14      355.62      400.47     40.52 o 
  -6  -1  14       10.62       -0.24     36.01 o 
  -5  -1  14        2.71       10.26     19.07 o 
  -3  -1  14      490.45      514.52     67.48 o 
  -2  -1  14     1325.43     1416.00    117.33 o 
  -1  -1  14      230.19      246.52     98.49 o 
   0  -1  14       18.00       21.86     11.35 o 
   1  -1  14      227.40      205.80     28.72 o 
   2  -1  14       20.35       22.44     18.36 o 
   3  -1  14      539.54      516.65     51.94 o 
   4  -1  14        7.16       13.65     10.08 o 
   5  -1  14      102.22       63.45     22.61 o 
  -7   0  14      521.18      561.96     60.90 o 
  -6   0  14      184.27      195.99    106.34 o 
  -5   0  14      105.39      108.81     51.18 o 
  -4   0  14       68.72       34.48     47.32 o 
  -3   0  14      222.23      191.74    111.09 o 
  -2   0  14      951.24     1003.62    166.08 o 
  -1   0  14     1819.16     1873.10    117.33 o 
   0   0  14       49.26       35.59     16.79 o 
   1   0  14       26.02        5.48     13.75 o 
   2   0  14      116.08       94.14     37.55 o 
   3   0  14      112.44       93.55     42.99 o 
   4   0  14      691.79      784.47     81.86 o 
   5   0  14       43.33       23.24     22.16 o 
  -7   1  14      157.16       99.69     72.12 o 
  -6   1  14      277.70      193.10     97.82 o 
  -4   1  14      412.18      459.91     54.65 o 
  -3   1  14      312.96      234.80    136.42 o 
  -2   1  14       17.78       22.94     37.02 o 
  -1   1  14      214.86      164.18     84.50 o 
   0   1  14      126.69       82.87     61.21 o 
   1   1  14      481.15      540.74     56.92 o 
   2   1  14      571.32      588.86     47.17 o 
   3   1  14      219.87      164.04     69.97 o 
   4   1  14      396.40      449.29     51.58 o 
   5   1  14       61.91       42.83     22.88 o 
  -7   2  14      100.19       38.58     51.84 o 
  -6   2  14       90.03       64.07     43.69 o 
  -5   2  14      503.79      523.09     88.07 o 
  -4   2  14     1214.74     1212.92     79.95 o 
  -3   2  14      695.45      816.84     67.04 o 
  -2   2  14      140.26      131.49     65.37 o 
  -1   2  14      144.45       80.61     43.89 o 
   0   2  14       59.01       25.98     34.18 o 
   1   2  14      106.48       89.79     91.49 o 
   2   2  14      221.85      187.56    110.92 o 
   3   2  14      145.64       94.07     46.76 o 
   4   2  14       33.40       29.41     21.68 o 
  -7   3  14      190.63      118.42     99.28 o 
  -6   3  14      537.08      373.09     50.34 o 
  -5   3  14        1.32       15.37     18.61 o 
  -4   3  14      398.20      501.24    149.73 o 
  -3   3  14       52.22       22.28     37.30 o 
  -2   3  14      741.28      737.11     56.69 o 
  -1   3  14      405.13      373.38     65.03 o 
   0   3  14       10.64       -3.36     30.57 o 
   1   3  14      217.68      143.64    101.19 o 
   2   3  14      523.45      376.65    183.98 o 
   3   3  14      117.55       49.30     58.11 o 
  -6   4  14      151.99      134.36     98.17 o 
  -5   4  14      139.29       56.82    106.10 o 
  -4   4  14       14.58      -10.05     36.71 o 
  -3   4  14      807.42      829.26     84.68 o 
  -2   4  14      191.74      183.07    116.44 o 
  -1   4  14      461.16      484.89    115.61 o 
   0   4  14      160.12      161.13     99.42 o 
   2   4  14      194.10      151.73     90.16 o 
   3   4  14       43.49       18.31     32.54 o 
  -5   5  14      138.67      136.11     93.01 o 
  -4   5  14        2.46      -16.86     41.22 o 
  -3   5  14        3.03       -9.44     37.13 o 
  -2   5  14       90.55       56.71     55.96 o 
  -1   5  14      175.62      156.84     65.50 o 
   0   5  14      288.04      173.80    117.59 o 
   1   5  14      105.71       57.41     66.71 o 
   2   5  14       61.77       52.67     58.64 o 
  -4   6  14       93.39       41.36     31.49 o 
  -3   6  14      231.36      169.67    105.27 o 
  -2   6  14      105.58       80.79     59.65 o 
  -1   6  14       47.09       31.42     44.77 o 
   0   6  14       85.74       43.60     91.98 o 
  -2 -13  15       13.66       11.22     15.72 o 
  -1 -13  15      522.17      546.35     52.42 o 
   0 -13  15        0.22        4.67     16.05 o 
   1 -13  15      498.36      492.47     65.74 o 
   2 -13  15       58.29       24.82     19.10 o 
  -3 -12  15        8.94        0.67     13.35 o 
  -2 -12  15      555.54      562.53     52.79 o 
  -1 -12  15      225.84      166.25     70.40 o 
   0 -12  15      156.51      137.72     56.49 o 
   1 -12  15       41.26       37.44     25.21 o 
   2 -12  15       12.90       15.92     30.02 o 
   3 -12  15        2.26      -10.80     42.52 o 
  -4 -11  15       19.92       23.18     24.55 o 
  -3 -11  15       22.52        5.14     10.06 o 
  -2 -11  15        4.23        7.03     13.57 o 
  -1 -11  15      664.32      776.39     47.55 o 
   0 -11  15      469.70      463.06     37.88 o 
   1 -11  15       71.50       75.38     37.85 o 
   2 -11  15      374.48      269.86    196.98 o 
   3 -11  15        3.20       32.44     24.79 o 
   4 -11  15        2.05       -9.56     43.24 o 
  -5 -10  15       29.34       50.03     36.99 o 
  -4 -10  15      442.55      441.31     69.30 o 
  -3 -10  15      569.28      540.86     45.68 o 
  -2 -10  15       12.54       23.56     16.95 o 
  -1 -10  15       74.31       66.88     22.17 o 
   0 -10  15      381.63      317.98    107.43 o 
   1 -10  15        3.98       -4.31     21.04 o 
   2 -10  15       60.32       43.88     23.29 o 
   3 -10  15       71.49       52.23     55.43 o 
   4 -10  15        9.36       10.65     20.76 o 
   5 -10  15      444.70      558.25     57.98 o 
  -5  -9  15        3.34       15.16     33.11 o 
  -4  -9  15       55.34       33.90     22.88 o 
  -3  -9  15     1296.80     1429.02     60.82 o 
  -2  -9  15      346.10      385.98     33.99 o 
  -1  -9  15        3.50       13.72     16.15 o 
   0  -9  15      228.07      205.86     66.42 o 
   1  -9  15        7.81       -2.96     16.21 o 
   2  -9  15      193.16      217.44     28.24 o 
   3  -9  15      504.30      541.08     85.58 o 
   4  -9  15        9.24       20.79     21.18 o 
   5  -9  15        4.10        5.79     20.93 o 
  -6  -8  15      198.36      149.94     70.05 o 
  -5  -8  15      334.06      229.13    141.22 o 
  -4  -8  15       31.24       22.85     18.19 o 
  -3  -8  15      494.41      544.22     31.63 o 
  -2  -8  15      218.23      200.55     82.07 o 
  -1  -8  15       36.32       28.28     22.92 o 
   0  -8  15      432.31      504.55     44.45 o 
   1  -8  15       66.48       45.74     26.67 o 
   2  -8  15       15.11        5.63     22.52 o 
   3  -8  15      686.54      684.75     30.70 o 
   4  -8  15        3.45       -2.44     24.26 o 
   5  -8  15        8.68       11.46     14.33 o 
  -6  -7  15      516.40      540.41     62.87 o 
  -5  -7  15     2121.18     2062.37    124.89 o 
  -4  -7  15      128.00       99.11     50.03 o 
  -3  -7  15       15.96       29.10     21.65 o 
  -2  -7  15       57.35       48.02     30.51 o 
  -1  -7  15       80.34       65.62     24.49 o 
   0  -7  15     1480.23     1546.98     76.89 o 
   1  -7  15      492.65      545.99     44.79 o 
   2  -7  15       31.79        6.87     22.97 o 
   3  -7  15      370.98      390.63     35.45 o 
   4  -7  15      140.09       95.94     57.08 o 
   5  -7  15       35.27       33.83     24.24 o 
  -7  -6  15        5.44       32.77     33.62 o 
  -6  -6  15      415.24      465.18     47.21 o 
  -5  -6  15      575.53      692.41     72.99 o 
  -4  -6  15      107.17       82.78     26.30 o 
  -3  -6  15       63.72       85.49     31.25 o 
  -2  -6  15     1291.16     1288.88     52.44 o 
  -1  -6  15      733.82      697.42     42.17 o 
   0  -6  15      588.70      663.43     53.58 o 
   1  -6  15      647.90      638.06     41.39 o 
   2  -6  15      174.15      156.31     43.91 o 
   3  -6  15        1.80        5.99      7.33 o 
   4  -6  15       20.27       29.80     19.98 o 
   5  -6  15       31.46       14.64     17.57 o 
  -7  -5  15      698.05      702.69    189.06 o 
  -6  -5  15       11.51       16.71     15.46 o 
  -5  -5  15      653.16      689.45     32.83 o 
  -4  -5  15      107.85       68.88     34.90 o 
  -3  -5  15        5.87        9.20     13.13 o 
  -2  -5  15       13.38       13.24     19.20 o 
  -1  -5  15      218.85      250.12     72.35 o 
   0  -5  15       35.90       39.55     22.77 o 
   1  -5  15      272.87      246.35     29.68 o 
   2  -5  15      290.22      295.23     26.59 o 
   3  -5  15      127.81      112.56     41.17 o 
   4  -5  15      859.98      918.99     57.72 o 
   5  -5  15      199.10      142.29     74.65 o 
  -7  -4  15       73.80      107.17     59.98 o 
  -6  -4  15      279.84      224.69     86.24 o 
  -5  -4  15       85.63       51.22     21.04 o 
  -4  -4  15      199.54      174.93     59.27 o 
  -3  -4  15       42.07       50.25     15.08 o 
  -2  -4  15     1313.36     1449.30     67.27 o 
  -1  -4  15     4280.15     5134.44    220.56 o 
   0  -4  15       16.20       22.15     14.37 o 
   1  -4  15      175.43      160.38     50.63 o 
   2  -4  15       36.44       28.28     12.94 o 
   3  -4  15       29.56       33.69     11.74 o 
   4  -4  15      377.63      398.53     45.74 o 
   5  -4  15        0.98        6.36     16.30 o 
  -7  -3  15     1466.14     1560.63     83.39 o 
  -6  -3  15        9.11       22.79     19.04 o 
  -5  -3  15        8.84        3.10     15.98 o 
  -4  -3  15     1018.72      949.93     47.41 o 
  -3  -3  15        2.97      -12.35     42.07 o 
  -2  -3  15     1779.51     1720.76     58.36 o 
  -1  -3  15      139.91       84.79     52.71 o 
   0  -3  15       25.47       12.18     12.26 o 
   1  -3  15      146.77      168.94     65.57 o 
   2  -3  15       49.07       46.02     15.87 o 
   3  -3  15      169.25      165.46     57.20 o 
   4  -3  15      853.22      901.85     72.05 o 
   5  -3  15      420.61      422.91     44.88 o 
  -7  -2  15       44.86       30.39     47.58 o 
  -6  -2  15      250.39      178.46     84.08 o 
  -5  -2  15      505.13      433.87     46.57 o 
  -4  -2  15      849.58      920.14     94.96 o 
  -3  -2  15      124.59      162.32     76.87 o 
  -2  -2  15      251.59      179.78    103.59 o 
  -1  -2  15      276.84      191.55    112.95 o 
   0  -2  15      537.43      467.78     42.23 o 
   1  -2  15       46.81       36.21     27.34 o 
   2  -2  15       28.20       45.07     22.15 o 
   3  -2  15        0.10       10.52     11.54 o 
   4  -2  15       55.39       56.36     20.86 o 
   5  -2  15      112.40       58.91     23.53 o 
  -7  -1  15       95.17       38.03     31.22 o 
  -6  -1  15      150.26       96.44     60.88 o 
  -5  -1  15       28.44        1.18     23.64 o 
  -4  -1  15      576.46      561.33     48.58 o 
  -3  -1  15      303.93      315.66    164.28 o 
  -2  -1  15       34.73       11.41     21.76 o 
  -1  -1  15      346.47      356.25     39.71 o 
   0  -1  15        0.84       24.03     34.01 o 
   1  -1  15      513.43      636.99    111.03 o 
   2  -1  15      383.18      417.83     65.97 o 
   3  -1  15      651.90      648.98     39.07 o 
   4  -1  15      103.10       78.99     29.44 o 
   5  -1  15      237.95      151.90     69.13 o 
  -7   0  15      270.83      161.07     98.23 o 
  -6   0  15      577.29      501.42     66.93 o 
  -5   0  15      633.68      587.33     45.94 o 
  -4   0  15      518.94      622.93     65.96 o 
  -3   0  15      403.16      340.35    164.08 o 
  -2   0  15        6.96       22.76     34.11 o 
  -1   0  15      196.11      194.85     85.03 o 
   0   0  15      116.99      141.13     79.47 o 
   1   0  15        2.05       -4.06     45.33 o 
   2   0  15      506.80      495.99     47.86 o 
   3   0  15       11.40       10.68     17.73 o 
   4   0  15        0.53        4.42     15.08 o 
  -7   1  15       89.90       81.48     62.61 o 
  -6   1  15      430.59      502.14     48.21 o 
  -5   1  15      499.79      550.83     48.12 o 
  -4   1  15      109.37       52.69     67.23 o 
  -3   1  15      194.14      151.57    126.30 o 
  -2   1  15        3.19       -5.45     38.10 o 
  -1   1  15      667.03      716.71     72.84 o 
   0   1  15      318.81      307.81    175.62 o 
   1   1  15       10.55       26.81     32.96 o 
   2   1  15      265.85      197.46    137.23 o 
   3   1  15       54.26       44.29     31.78 o 
   4   1  15        5.22       12.93     16.79 o 
  -6   2  15      470.77      517.41     69.65 o 
  -5   2  15      248.96      234.89    150.27 o 
  -4   2  15       10.14       19.13     30.38 o 
  -3   2  15        3.69       15.89     33.08 o 
  -2   2  15      126.46      112.97     58.76 o 
  -1   2  15      285.57      213.41    120.67 o 
   0   2  15      364.42      353.78     76.02 o 
   1   2  15       47.00       65.08     42.47 o 
   2   2  15       25.20       24.24     35.53 o 
   3   2  15      110.31       52.73     38.27 o 
  -5   3  15      131.33      118.54     72.44 o 
  -4   3  15       14.91        4.39     31.05 o 
  -3   3  15     1410.18     1528.94     80.54 o 
  -2   3  15      304.47      242.93    169.76 o 
  -1   3  15       34.23       -6.11     39.02 o 
   0   3  15      169.45      162.53    106.36 o 
   1   3  15       22.83       23.85     40.65 o 
   2   3  15       16.04       18.52     28.72 o 
   3   3  15       82.10       76.81     71.69 o 
  -5   4  15       68.95       37.81     54.71 o 
  -4   4  15      146.44      116.94     95.26 o 
  -3   4  15        5.24        9.84     17.86 o 
  -2   4  15      140.03      155.41     95.92 o 
  -1   4  15        7.92       45.09     38.01 o 
   0   4  15       16.31       29.93     26.27 o 
   1   4  15       15.75       -3.69     45.49 o 
   2   4  15        0.43        3.75     20.85 o 
  -4   5  15       82.43       44.96     48.38 o 
  -3   5  15        6.39       27.87     39.64 o 
  -2   5  15      209.32      136.26    111.14 o 
  -1   5  15      385.80      255.84    178.29 o 
   0   5  15        1.05       21.12     27.96 o 
  -1 -13  16       70.48       77.71     32.30 o 
   0 -13  16       92.57       63.95     68.79 o 
   1 -13  16       21.57       19.25     31.63 o 
  -3 -12  16      188.54      125.37     51.27 o 
  -2 -12  16      212.17      141.68     65.49 o 
  -1 -12  16       22.38       18.28     14.25 o 
   0 -12  16      206.22      201.47     36.66 o 
   1 -12  16       21.48        9.75     31.54 o 
   2 -12  16       85.85       69.88     45.05 o 
   3 -12  16      271.61      173.58    151.64 o 
  -4 -11  16       66.47       11.84     30.82 o 
  -3 -11  16      211.88      148.62     76.49 o 
  -2 -11  16      424.04      349.05     97.79 o 
  -1 -11  16        0.43       -5.77     23.22 o 
   0 -11  16      250.25      255.73     41.52 o 
   1 -11  16       21.56       17.23     17.89 o 
   2 -11  16        3.46       -3.57     41.55 o 
   3 -11  16      293.69      208.29    180.43 o 
  -4 -10  16      111.35      114.77     68.56 o 
  -3 -10  16        1.40       20.71     13.62 o 
  -2 -10  16      232.27      168.40     80.51 o 
  -1 -10  16       69.00       69.14     25.18 o 
   0 -10  16      362.11      279.72     92.95 o 
   1 -10  16      642.76      583.91     77.78 o 
   2 -10  16        1.40       22.06     33.62 o 
   3 -10  16       20.93        5.69     24.36 o 
   4 -10  16      476.42      570.41    138.68 o 
  -5  -9  16      211.05      147.38     89.47 o 
  -4  -9  16      890.64      861.29     52.73 o 
  -3  -9  16       17.51        8.51     17.59 o 
  -2  -9  16      468.25      438.96     44.59 o 
  -1  -9  16        6.17        5.19     23.18 o 
   0  -9  16      272.42      214.72     66.06 o 
   1  -9  16      568.47      522.57     58.37 o 
   2  -9  16        7.97        6.89     13.78 o 
   3  -9  16        2.27        6.17     18.25 o 
   4  -9  16        3.74      -31.44     37.07 o 
  -5  -8  16      472.06      502.04    153.83 o 
  -4  -8  16       73.68       55.91     34.75 o 
  -3  -8  16       67.81       69.49     32.29 o 
  -2  -8  16      868.39      870.18     42.77 o 
  -1  -8  16      312.98      373.27     37.13 o 
   0  -8  16      126.64       81.68     39.55 o 
   1  -8  16      540.27      519.05     42.46 o 
   2  -8  16       92.30       72.48     26.35 o 
   3  -8  16        7.87        1.97     23.64 o 
   4  -8  16      311.23      199.52    102.96 o 
   5  -8  16        0.77       13.86     15.77 o 
  -6  -7  16       83.58      101.15     53.23 o 
  -5  -7  16       65.48       47.29     39.84 o 
  -4  -7  16      568.96      507.16     38.41 o 
  -3  -7  16      118.66       96.33     38.28 o 
  -2  -7  16      329.84      338.59     44.65 o 
  -1  -7  16      594.09      570.06     43.42 o 
   0  -7  16        3.41       10.20     16.80 o 
   1  -7  16      224.28      208.63     64.95 o 
   2  -7  16      275.99      202.98     62.94 o 
   3  -7  16       69.17       71.93     46.50 o 
   4  -7  16      198.43      113.11     52.37 o 
   5  -7  16       76.72       55.82     41.62 o 
  -6  -6  16       24.89       29.72     32.39 o 
  -5  -6  16       22.29       25.67     44.88 o 
  -4  -6  16     1186.87     1192.98     82.66 o 
  -3  -6  16      246.74      189.42     63.41 o 
  -2  -6  16      329.48      239.01     77.49 o 
  -1  -6  16      460.80      434.70     54.56 o 
   0  -6  16      150.16      116.24     57.10 o 
   1  -6  16       28.52       26.45     23.49 o 
   2  -6  16      394.21      408.09     40.59 o 
   3  -6  16        0.99       10.57     13.70 o 
   4  -6  16      324.71      394.40     50.09 o 
   5  -6  16      205.62      129.44     89.68 o 
  -6  -5  16       19.73       24.58     21.91 o 
  -5  -5  16       31.84       17.20     14.75 o 
  -4  -5  16     1117.18     1161.02     66.08 o 
  -3  -5  16      545.84      605.50     59.00 o 
  -2  -5  16       23.91       23.37     17.02 o 
  -1  -5  16      150.89      105.62     43.49 o 
   0  -5  16       28.38        6.05     22.55 o 
   1  -5  16       29.74       21.75     16.93 o 
   2  -5  16      184.84      167.72     50.03 o 
   3  -5  16        2.28       16.15     16.31 o 
   4  -5  16      270.52      182.23     61.76 o 
   5  -5  16       86.42       69.62     36.75 o 
  -7  -4  16      145.15       75.81     59.64 o 
  -6  -4  16      384.66      243.72    139.41 o 
  -5  -4  16       69.83       35.26     22.00 o 
  -4  -4  16      891.23      904.28     40.73 o 
  -3  -4  16      587.86      660.38     41.39 o 
  -2  -4  16      153.11      193.22     70.83 o 
  -1  -4  16      892.35      971.03     57.29 o 
   0  -4  16       21.36       31.25     24.39 o 
   1  -4  16        2.68       13.26     29.83 o 
   2  -4  16      536.48      523.34     56.37 o 
   3  -4  16      138.62      119.64     58.37 o 
   4  -4  16       83.39       45.57     19.81 o 
   5  -4  16        7.87       10.71     23.29 o 
  -7  -3  16       10.26       20.73     20.94 o 
  -6  -3  16      415.96      386.02    195.77 o 
  -5  -3  16      407.25      390.61     33.49 o 
  -4  -3  16       15.13       21.34     21.51 o 
  -3  -3  16      251.68      249.33     71.12 o 
  -2  -3  16      315.30      335.06     41.46 o 
  -1  -3  16       23.29       36.23     42.43 o 
   0  -3  16      511.44      595.73     42.79 o 
   1  -3  16       35.08       50.63     32.23 o 
   2  -3  16      219.56      182.02     62.74 o 
   3  -3  16       36.41       34.23     15.62 o 
   4  -3  16        5.10        7.59     11.31 o 
  -7  -2  16       36.82       13.47     27.54 o 
  -6  -2  16     1155.65     1105.04     83.01 o 
  -5  -2  16      609.82      685.84     58.17 o 
  -4  -2  16       33.27       58.75     28.33 o 
  -3  -2  16       17.40       15.41     46.00 o 
  -2  -2  16        6.87       13.80     22.09 o 
  -1  -2  16      328.14      290.78    158.99 o 
   0  -2  16      381.15      356.17    189.90 o 
   1  -2  16      499.42      497.31     66.22 o 
   2  -2  16      133.65      149.97     56.66 o 
   3  -2  16       18.06       -5.58     28.41 o 
   4  -2  16        0.43       14.19     14.79 o 
  -6  -1  16      119.31       97.60     56.60 o 
  -5  -1  16      117.09      120.47     88.88 o 
  -4  -1  16      210.20      223.09    156.82 o 
  -3  -1  16       49.80       57.97     35.63 o 
  -2  -1  16      208.75      208.50    125.95 o 
  -1  -1  16      113.67      122.50     69.99 o 
   0  -1  16      685.27      599.59     95.76 o 
   1  -1  16      250.07      244.55    126.34 o 
   2  -1  16       17.32       40.65     34.96 o 
   3  -1  16      141.50      110.82     76.99 o 
   4  -1  16      165.39      106.95     80.98 o 
  -6   0  16       25.57       -5.02     34.78 o 
  -5   0  16      287.42      187.20    117.87 o 
  -4   0  16        2.27       16.37     39.58 o 
  -3   0  16      221.29      231.75    105.07 o 
  -2   0  16      426.70      361.44     49.92 o 
  -1   0  16      201.23      161.48     65.12 o 
   0   0  16      209.48      168.67     72.21 o 
   1   0  16       56.84       45.74     26.37 o 
   2   0  16       14.61       13.44     17.16 o 
   3   0  16      101.83      118.06     79.97 o 
  -6   1  16       56.91       16.20     30.82 o 
  -5   1  16        5.40       25.60     31.66 o 
  -4   1  16       68.72       80.77     57.73 o 
  -3   1  16      110.00       74.41     70.86 o 
  -2   1  16      453.08      461.78     56.03 o 
  -1   1  16      937.93      857.53     63.66 o 
   0   1  16       38.92      -23.22     43.47 o 
   1   1  16       82.59       69.73     69.28 o 
   2   1  16       71.79       45.78     51.74 o 
   3   1  16      135.65       73.56     52.76 o 
  -6   2  16        9.32       10.96     27.18 o 
  -5   2  16       65.24       41.60     50.22 o 
  -4   2  16      192.42      153.49     89.53 o 
  -3   2  16      103.79      104.32     87.76 o 
  -2   2  16       22.12       25.15     38.17 o 
  -1   2  16      400.57      258.05    178.93 o 
   0   2  16       44.27       30.54     33.93 o 
   1   2  16        6.91       16.13     19.25 o 
   2   2  16       92.31       44.09     52.38 o 
  -5   3  16       43.48       38.68     56.45 o 
  -4   3  16      324.82      235.62    176.25 o 
  -3   3  16      466.17      461.06     58.15 o 
  -2   3  16       32.23       11.47     37.14 o 
  -1   3  16      196.72      113.50     92.29 o 
   0   3  16       20.78       -7.60     45.97 o 
   1   3  16      388.78      333.55     82.68 o 
  -4   4  16      212.02      132.95    142.59 o 
  -2   4  16       13.95      -25.54     44.49 o 
  -1   4  16        1.86        9.23     24.45 o 
   0   4  16       10.65       18.46     36.92 o 
  -2 -12  17       55.67       39.87     24.20 o 
  -1 -12  17       80.14       60.82     28.92 o 
   0 -12  17        4.21       11.66     15.49 o 
   1 -12  17      219.28      171.35     96.05 o 
  -3 -11  17        0.53        2.39     23.16 o 
  -2 -11  17      649.48      657.96     49.74 o 
  -1 -11  17      549.93      531.29     44.42 o 
   0 -11  17        7.54       22.52     13.84 o 
   1 -11  17      202.63      140.34     94.02 o 
   2 -11  17       77.99       80.90     64.64 o 
  -4 -10  17      144.08       85.99     58.36 o 
  -3 -10  17        0.68       17.04     15.81 o 
  -2 -10  17      221.79      171.82     63.03 o 
  -1 -10  17       70.51       47.35     25.77 o 
   0 -10  17      219.51      193.13     79.81 o 
   1 -10  17       48.34       26.14     20.27 o 
   2 -10  17       48.41       42.50     44.23 o 
   3 -10  17       18.73        5.30     27.42 o 
  -4  -9  17      205.50      109.39     75.33 o 
  -3  -9  17      102.25       46.47     28.13 o 
  -2  -9  17        1.92       15.04     12.21 o 
  -1  -9  17      157.15      132.35     66.18 o 
   0  -9  17      173.90      146.41     51.45 o 
   1  -9  17        6.12       -1.21     18.52 o 
   2  -9  17      302.39      276.16     42.22 o 
   3  -9  17        8.68       18.22     29.81 o 
   4  -9  17      121.74       65.93     88.03 o 
  -5  -8  17       24.18       51.54     48.46 o 
  -4  -8  17      369.13      381.65     41.07 o 
  -3  -8  17      586.80      616.97     52.93 o 
  -2  -8  17      429.18      426.89     26.84 o 
  -1  -8  17      308.83      304.73     37.36 o 
   0  -8  17        9.08       11.74     19.47 o 
   1  -8  17       33.84       18.49     18.63 o 
   2  -8  17      550.45      539.50     41.87 o 
   3  -8  17      100.21       78.73     61.62 o 
   4  -8  17        0.25       12.38     31.38 o 
  -5  -7  17        3.09       19.91     32.56 o 
  -4  -7  17       35.90       12.08     13.20 o 
  -3  -7  17      552.12      551.25     38.07 o 
  -2  -7  17       22.11       -6.49     21.47 o 
  -1  -7  17       27.22       15.41      9.49 o 
   0  -7  17      102.42       80.52     40.90 o 
   1  -7  17        2.16       17.55     22.70 o 
   2  -7  17      413.23      387.69     45.11 o 
   3  -7  17       13.88       18.06     12.97 o 
   4  -7  17       15.72       19.52     20.61 o 
  -6  -6  17      456.56      414.74     52.46 o 
  -5  -6  17      298.95      228.31    163.62 o 
  -4  -6  17       37.48       31.07     20.28 o 
  -3  -6  17      226.61      204.21     57.31 o 
  -2  -6  17      418.11      373.27     32.43 o 
  -1  -6  17       24.81       26.77     19.14 o 
   0  -6  17      751.80      724.76     74.69 o 
   1  -6  17      238.40      300.93     44.40 o 
   2  -6  17       44.97        0.80     27.09 o 
   3  -6  17      363.63      356.94     36.21 o 
   4  -6  17        0.30       -3.45     39.95 o 
  -6  -5  17      270.96      286.97    128.85 o 
  -5  -5  17      486.71      532.72     78.61 o 
  -4  -5  17      206.64      211.61     87.58 o 
  -3  -5  17       31.00       40.74     20.56 o 
  -2  -5  17      134.65       99.73     40.07 o 
  -1  -5  17       29.48       29.42     22.24 o 
   0  -5  17     1218.96     1317.74     57.18 o 
   1  -5  17      470.11      414.55     84.39 o 
   2  -5  17      145.53      107.72     40.07 o 
   3  -5  17       25.71       32.93     17.38 o 
   4  -5  17        0.41       12.56     21.18 o 
  -6  -4  17       81.03       83.71     52.35 o 
  -5  -4  17      393.81      399.97     45.24 o 
  -4  -4  17      112.91       88.67     42.06 o 
  -3  -4  17      235.32      198.93     70.65 o 
  -2  -4  17      889.13     1023.38     66.63 o 
  -1  -4  17       32.83       15.58     19.78 o 
   0  -4  17      297.58      242.52     84.47 o 
   1  -4  17      220.35      196.27     89.23 o 
   2  -4  17        3.93        5.44     11.79 o 
   3  -4  17        2.03       -0.19     26.03 o 
   4  -4  17        2.73        6.00     18.09 o 
  -6  -3  17       13.42       -3.69     51.60 o 
  -5  -3  17      222.49      247.03     75.94 o 
  -4  -3  17       40.90       31.82     20.13 o 
  -3  -3  17       21.32       29.23     20.75 o 
  -2  -3  17       14.36       20.58     19.36 o 
  -1  -3  17      272.17      279.42    107.17 o 
   0  -3  17        1.20        1.92     22.59 o 
   1  -3  17      153.70      138.91     51.67 o 
   2  -3  17        8.43      -19.62     27.30 o 
   3  -3  17        8.36       13.60     22.35 o 
   4  -3  17      464.03      516.43     51.57 o 
  -6  -2  17        5.86       20.09     31.56 o 
  -5  -2  17      225.21      165.82    104.30 o 
  -4  -2  17      744.43      737.69     54.72 o 
  -3  -2  17        2.69       20.37     32.87 o 
  -2  -2  17      685.47      639.88     61.01 o 
  -1  -2  17     1706.25     1724.92    216.75 o 
   0  -2  17       61.98       82.25     40.23 o 
   1  -2  17       47.86       29.24     42.62 o 
   2  -2  17       39.88       32.83     26.13 o 
   3  -2  17      322.50      217.21    118.45 o 
  -6  -1  17       15.54        4.60     20.49 o 
  -5  -1  17       66.26       40.33     70.36 o 
  -4  -1  17      781.16      704.95    124.83 o 
  -3  -1  17       47.98       33.57     65.84 o 
  -2  -1  17      385.62      307.37    148.38 o 
  -1  -1  17       16.12      -20.82     41.31 o 
   0  -1  17        8.91       13.95     27.69 o 
   1  -1  17      114.38      110.60     57.87 o 
   2  -1  17        2.26       22.12     24.24 o 
   3  -1  17       25.96       12.69     21.18 o 
  -6   0  17       26.05       29.66     34.26 o 
  -5   0  17      425.57      393.37    207.61 o 
  -4   0  17      325.72      260.13    212.41 o 
  -3   0  17      299.36      352.39     44.54 o 
  -2   0  17      382.05      220.53    184.47 o 
  -1   0  17       38.50       21.13     32.84 o 
   0   0  17       25.12       33.78     29.18 o 
   1   0  17       36.57       40.05     50.61 o 
   2   0  17      229.99      160.49    112.82 o 
   3   0  17        6.97       17.01     18.55 o 
  -5   1  17      113.65       50.51     78.73 o 
  -4   1  17       32.98       25.39     54.72 o 
  -3   1  17      399.15      374.55    108.69 o 
  -2   1  17      173.07      196.16     89.13 o 
  -1   1  17       30.15       -3.51     49.09 o 
   0   1  17      105.17      117.40     61.77 o 
   1   1  17       39.40       21.25     40.26 o 
   2   1  17       13.89        5.02     22.61 o 
  -4   2  17      218.19      136.17    124.60 o 
  -3   2  17       54.69       41.65     50.58 o 
  -2   2  17      106.67       40.79     63.68 o 
  -1   2  17      174.67      156.47    140.56 o 
   0   2  17      222.75      177.24    161.84 o 
   1   2  17        0.11       13.16     25.18 o 
  -3   3  17      153.74       84.90     82.69 o 
  -2   3  17        0.36        5.11     39.98 o 
  -1   3  17      157.86       75.54     85.08 o 
   0   3  17       71.32       55.46     62.21 o 
  -2 -11  18      112.55       90.69     48.59 o 
  -1 -11  18      170.04      143.39     63.46 o 
   0 -11  18       53.65       47.41     27.33 o 
   1 -11  18       28.42        6.45     32.96 o 
  -3 -10  18      140.58       75.41     44.90 o 
  -2 -10  18      157.39      125.33     54.28 o 
  -1 -10  18        0.79       14.91     19.91 o 
   0 -10  18      136.79      105.26     60.38 o 
   1 -10  18      113.20       88.05     43.42 o 
   2 -10  18        2.52       -2.15     39.58 o 
  -4  -9  18      179.11      149.86    101.06 o 
  -3  -9  18      118.07       50.69     35.94 o 
  -2  -9  18      135.43       69.08     35.14 o 
  -1  -9  18      427.36      338.75     39.16 o 
   0  -9  18      271.76      227.32     96.31 o 
   1  -9  18       47.57       25.28     30.15 o 
   2  -9  18        3.41       18.58     26.15 o 
   3  -9  18      137.05       60.27     79.68 o 
  -4  -8  18        9.55       20.66     13.81 o 
  -3  -8  18       42.11       45.39     21.36 o 
  -2  -8  18       17.70       10.44     15.64 o 
  -1  -8  18      367.59      259.54    108.76 o 
   0  -8  18      268.33      216.21     86.20 o 
   1  -8  18      275.20      268.76     45.14 o 
   2  -8  18       28.43       20.47     20.65 o 
   3  -8  18        2.00       44.64     53.20 o 
  -5  -7  18      232.16      181.30    137.85 o 
  -4  -7  18      449.45      448.45     65.19 o 
  -3  -7  18      134.43       83.15     47.76 o 
  -2  -7  18     1136.04     1181.41     59.32 o 
  -1  -7  18       68.35       32.25     20.17 o 
   0  -7  18       42.60       28.57     21.11 o 
   1  -7  18      316.63      213.78     98.73 o 
   2  -7  18       57.48       31.98     26.03 o 
   3  -7  18       67.03       62.12     53.55 o 
  -5  -6  18      306.78      222.79    173.68 o 
  -4  -6  18       20.61        7.76     14.55 o 
  -3  -6  18       69.32       43.40     23.68 o 
  -2  -6  18      414.83      411.85     58.71 o 
  -1  -6  18      426.18      428.02     35.00 o 
   0  -6  18        0.48       -5.72     37.13 o 
   1  -6  18      313.20      330.72     50.42 o 
   2  -6  18       62.10       31.08     28.51 o 
   3  -6  18      145.22       87.90     62.70 o 
  -5  -5  18      417.89      249.82    138.30 o 
  -4  -5  18      639.86      643.23     79.71 o 
  -3  -5  18        1.25       13.52     21.02 o 
  -2  -5  18       85.04       64.62     26.09 o 
  -1  -5  18      226.88      177.20     52.60 o 
   0  -5  18       13.98       -1.43     22.88 o 
   1  -5  18      131.00       95.68     37.93 o 
   2  -5  18        3.12        1.55     20.97 o 
   3  -5  18        4.69        8.11     20.40 o 
  -5  -4  18      118.00      103.41     41.10 o 
  -4  -4  18      210.54      248.32     91.31 o 
  -3  -4  18      716.50      794.88     72.78 o 
  -2  -4  18      315.90      219.65    106.69 o 
  -1  -4  18      122.43       77.57     37.20 o 
   0  -4  18        4.55       11.15     20.33 o 
   1  -4  18      121.40       98.29     50.04 o 
   2  -4  18      413.68      513.65     49.55 o 
   3  -4  18       18.41       37.66     66.24 o 
  -5  -3  18        0.50        6.05     19.04 o 
  -4  -3  18      750.82      803.79     49.98 o 
  -3  -3  18      614.80      688.20     58.46 o 
  -2  -3  18       13.26       17.04     19.44 o 
  -1  -3  18        9.95        7.48     26.53 o 
   0  -3  18      114.57       75.11     38.20 o 
   1  -3  18       64.91       60.71     32.38 o 
   2  -3  18      238.29      201.05     95.25 o 
   3  -3  18      106.42       65.05     30.31 o 
  -5  -2  18        2.12      -35.35     45.15 o 
  -4  -2  18       10.34       20.67     19.37 o 
  -3  -2  18      341.37      248.27    224.77 o 
  -2  -2  18        8.94       11.92     35.14 o 
  -1  -2  18     2085.36     2081.46    127.51 o 
   0  -2  18       60.35       38.20     40.75 o 
   1  -2  18        0.52       16.19     36.86 o 
   2  -2  18       25.94       29.96     26.89 o 
  -5  -1  18      481.63      463.18     78.29 o 
  -4  -1  18        1.78       -2.57     35.86 o 
  -3  -1  18      145.14       78.66     57.22 o 
  -2  -1  18       59.65       73.84     42.29 o 
  -1  -1  18       42.84       44.86     35.63 o 
   0  -1  18      225.07      135.03    154.15 o 
   1  -1  18        1.72      -42.31     42.31 o 
   2  -1  18      171.94      144.46    104.96 o 
  -4   0  18        1.53       15.71     19.76 o 
  -3   0  18      151.09       78.12     99.50 o 
  -2   0  18        3.34       19.58     31.29 o 
  -1   0  18      324.25      199.72    149.66 o 
   0   0  18      372.04      319.58    169.78 o 
   1   0  18      286.78      160.57    113.73 o 
  -4   1  18        7.78       24.09     32.81 o 
  -3   1  18       13.97       37.80     39.46 o 
  -2   1  18      415.05      425.83    132.11 o 
  -1   1  18        2.60        9.47     23.42 o 
   0   1  18       83.96       50.44     34.24 o 
  -2   2  18      238.66      188.03    136.97 o 
  -1   2  18       17.70       24.33     38.44 o 
  -1 -10  19      150.90      126.52     52.28 o 
   0 -10  19       49.11       24.21     17.86 o 
  -3  -9  19       72.92       30.05     21.83 o 
  -2  -9  19      492.99      447.00    105.65 o 
  -1  -9  19     1081.67     1014.00     51.51 o 
   0  -9  19       10.87       14.09     12.45 o 
   1  -9  19       68.38       54.21     32.36 o 
  -3  -8  19      156.24      121.53     73.56 o 
  -2  -8  19      560.36      556.89     42.44 o 
  -1  -8  19        7.53        6.63     22.04 o 
   0  -8  19       23.76        0.97     18.59 o 
   1  -8  19      268.11      195.47     74.96 o 
   2  -8  19      112.82       62.08     39.06 o 
  -4  -7  19      560.26      508.96     99.04 o 
  -3  -7  19      423.56      454.32     41.69 o 
  -2  -7  19       93.98       67.59     41.60 o 
  -1  -7  19      288.91      227.43    105.40 o 
   0  -7  19       46.80       52.67     36.75 o 
   1  -7  19       91.77       94.90     47.37 o 
   2  -7  19       70.84       35.97     25.84 o 
  -4  -6  19       72.09       76.33     31.85 o 
  -3  -6  19      216.88      192.73     76.46 o 
  -2  -6  19        7.49       31.31     28.75 o 
  -1  -6  19      410.00      478.41     37.64 o 
   0  -6  19        4.19       48.87     25.42 o 
   1  -6  19       73.12       17.91     29.15 o 
   2  -6  19      310.12      245.58    126.09 o 
  -4  -5  19        3.24       -3.89     25.07 o 
  -3  -5  19      256.59      168.69     95.89 o 
  -2  -5  19       75.68       50.68     28.59 o 
  -1  -5  19       92.51       66.87     27.48 o 
   0  -5  19       10.27       25.81     22.94 o 
   1  -5  19        0.93        9.22     22.89 o 
   2  -5  19        2.74       10.63     23.37 o 
  -4  -4  19       17.77        5.77     16.03 o 
  -3  -4  19       69.16       73.43     31.96 o 
  -2  -4  19        9.79        4.09     26.09 o 
  -1  -4  19      103.89       84.21     43.42 o 
   0  -4  19      573.85      704.48     67.91 o 
   1  -4  19       68.95       70.38     29.12 o 
   2  -4  19       24.53        0.45     29.17 o 
  -4  -3  19        9.47       -6.77     30.81 o 
  -3  -3  19      170.67      155.51     77.64 o 
  -2  -3  19       56.12       52.59     25.56 o 
  -1  -3  19        4.11        0.74     21.69 o 
   0  -3  19      235.62      210.44    127.16 o 
   1  -3  19      124.25       56.03     33.66 o 
   2  -3  19        0.79        3.99     37.46 o 
  -4  -2  19        5.48       -5.75     43.34 o 
  -3  -2  19      227.01      132.76    136.06 o 
  -2  -2  19      154.44      156.75    102.32 o 
  -1  -2  19      147.89       96.71     89.68 o 
   0  -2  19        3.55      -10.74     34.05 o 
   1  -2  19      148.07      101.95     69.29 o 
  -3  -1  19        7.11       37.86     41.16 o 
  -2  -1  19        9.41       -9.35     44.43 o 
  -1  -1  19       49.88       30.12     20.52 o 
   0  -1  19       58.80       35.69     27.15 o 
  -3   0  19      302.46      198.50    143.08 o 
  -2   0  19       80.42       66.97     51.53 o 
  -1   0  19       89.32       49.41     44.99 o 
  -1  -8  20       32.55       17.69     17.32 o 
   0  -8  20      171.71      130.06     77.09 o 
  -2  -7  20        5.18        6.23     28.96 o 
  -1  -7  20       72.62       34.74     24.66 o 
   0  -7  20       93.19       50.75     46.68 o 
  -3  -6  20       23.71       14.25     26.99 o 
  -2  -6  20      188.19      145.82     60.45 o 
  -1  -6  20       93.28       60.14     39.38 o 
   0  -6  20       24.47       46.28     50.76 o 
  -3  -5  20      165.34      140.43     80.81 o 
  -2  -5  20      306.48      225.31    118.08 o 
  -1  -5  20       58.60       40.29     39.66 o 
   0  -5  20        4.27       29.52     21.70 o 
  -3  -4  20        0.84       20.91     16.25 o 
  -2  -4  20      285.99      248.56    173.08 o 
  -1  -4  20        2.95        7.97     24.74 o 
   0  -4  20        0.62       17.49     18.78 o 
  -2  -3  20       47.58       44.94     31.54 o 
  -1  -3  20      650.20      712.76     57.98 o 
                                                 
